# Supplementary material for: Identification of potential cell death-related biomarkers for diagnosis and treatment of osteoporosis
Source: BMC Musculoskelet Disord. 2024 Mar 25;25:235. doi: 10.1186/s12891-024-07349-6 (PMC10964579; doi:10.1186/s12891-024-07349-6)
Supplement: Supplementary file 2 — Supplementary Material 2 [file 12891_2024_7349_MOESM2_ESM.xls]

## Sheet: differentially expressed genes
	logFC	AveExpr	t	P.Value	adj.P.Val	B
DPP8	0.324493	8.94658	5.00182	3.23e-06	0.00355729	4.30903
LOC101060747	0.305276	7.96395	6.71184	2.4e-09	2.5e-05	10.8858
DMTF1	0.300179	8.41203	3.9394	0.000172036	0.0213891	0.70891
LOC100506248	0.298269	11.2093	5.75726	1.47e-07	0.000486415	7.12627
ZNF91	0.262757	8.56061	3.38793	0.0010888	0.0433621	-0.938196
VPS35	0.248143	10.5525	5.29397	1e-06	0.00188762	5.37772
MAN2A1	0.242481	9.03143	3.64881	0.000464515	0.0322588	-0.180671
FCGR2A	0.238285	10.0166	4.06389	0.000110908	0.019659	1.10379
ERGIC2	0.237524	6.69615	3.31374	0.00137729	0.0479078	-1.14613
POGLUT1	0.236371	7.83183	5.52169	3.93e-07	0.00103894	6.22957
IL1R2	0.228309	6.20437	4.47526	2.46e-05	0.00921877	2.46266
VSIG4	0.224802	7.55669	3.55796	0.00062769	0.0362306	-0.449036
GSAP	0.224547	9.65259	3.64433	0.000471509	0.0322588	-0.194008
NIF3L1	0.213562	8.52432	4.69756	1.06e-05	0.00636541	3.2286
HLA-DMB	0.204373	11.8193	4.25131	5.64e-05	0.0140181	1.71297
FLT3	0.201995	7.3503	3.718	0.000368198	0.0287979	0.0269002
KLF7	0.20172	8.0652	4.02981	0.000125167	0.0198475	0.994904
TRIM44	0.19963	8.61881	5.05645	2.6e-06	0.00355729	4.50665
MAP3K3	0.199563	7.89007	3.37353	0.00113993	0.0443163	-0.97883
NIT2	0.198167	7.19469	4.02686	0.000126483	0.0198475	0.985494
ADAM11	0.19489	6.81494	4.24517	5.77e-05	0.0140181	1.69275
MIR6125	0.193472	9.65562	3.8416	0.000241542	0.0251303	0.404352
UTP6	0.191102	8.726	3.91571	0.000186861	0.0221347	0.634667
DCLRE1C	0.191071	7.49471	3.77364	0.00030486	0.0272391	0.195778
ZNF654	0.190444	6.23814	3.56672	0.000609863	0.0360459	-0.42338
ZFC3H1	0.186916	8.91286	3.32645	0.00132323	0.0470174	-1.11075
ARL4C	0.184178	6.81674	3.97425	0.000152262	0.0203419	0.818648
XDH	0.179562	7.23705	4.36106	3.77e-05	0.0113299	2.0775
GLA	0.178208	8.92836	3.71039	0.000377768	0.0291406	0.00396135
PAPD7	0.177062	7.97471	4.38316	3.48e-05	0.0109652	2.15158
ADAMTS5	0.176011	6.35863	3.39441	0.00106651	0.0433621	-0.919872
THOC2	0.175544	7.97079	4.32781	4.26e-05	0.0119922	1.96646
ASTE1	0.175263	6.58952	3.79829	0.000280253	0.026877	0.27114
CCT5	0.175127	10.2586	3.81526	0.000264426	0.025759	0.32322
RAC1	0.173138	10.7489	3.43268	0.000943432	0.0424159	-0.811166
IDO1	0.169911	7.39409	3.58337	0.000577279	0.0354537	-0.374471
TTC27	0.166823	6.48208	4.23737	5.94e-05	0.0140181	1.66706
ABCB7	0.163778	7.41153	4.06399	0.000110869	0.019659	1.10411
SAP130	0.163179	7.74481	3.87662	0.000214028	0.0243881	0.512822
NVL	0.163031	6.86508	4.7233	9.59e-06	0.00603929	3.31863
PCYOX1L	0.16209	8.17986	3.42022	0.000981961	0.0424457	-0.846665
ABHD14A-ACY1	0.161022	7.06651	3.50519	0.000746048	0.0388239	-0.602718
NBPF1	0.160268	10.4387	3.53482	0.000677223	0.0376115	-0.516637
MYO9A	0.159782	7.14689	3.49232	0.000777963	0.0395147	-0.639949
EIF3H	0.15974	10.9861	3.78488	0.000293389	0.0269307	0.230115
PTAFR	0.159306	9.18335	3.29799	0.00144712	0.0489208	-1.18982
ZNF37BP	0.158693	5.5169	4.58148	1.65e-05	0.00808138	2.82605
POLR2H	0.156935	8.15362	3.91958	0.000184355	0.0221347	0.646789
MANBA	0.15511	9.14868	3.52565	0.00069785	0.037804	-0.543329
EBLN2	0.154645	6.83181	3.74124	0.000340345	0.028053	0.0972462
SNX5	0.153763	9.29193	3.53321	0.000680805	0.0376283	-0.521331
DDB2	0.152185	6.64345	3.47433	0.000824721	0.0402934	-0.691802
UBE2G2	0.152117	7.85645	3.78653	0.000291747	0.0269307	0.235142
KIZ	0.151758	6.39027	4.10718	9.5e-05	0.0182693	1.24296
ADORA3	0.151585	6.9405	3.42713	0.000960393	0.0424457	-0.82697
MPHOSPH10	0.149479	7.23968	3.65899	0.000448967	0.0322584	-0.150283
EIF2D	0.147676	8.69126	3.94562	0.000168334	0.0211909	0.728454
SMAGP	0.147436	7.03444	4.00803	0.000135185	0.0203419	0.925628
SLC6A13	0.147211	7.77942	3.83492	0.000247158	0.0251303	0.383745
ANAPC1	0.147103	7.24229	4.14008	8.45e-05	0.0174421	1.34935
PHF20	0.146592	7.46088	4.36613	3.7e-05	0.0113299	2.09448
FLNC	0.146538	6.68155	4.24827	5.71e-05	0.0140181	1.70294
CD320	0.146532	7.59272	3.54892	0.000646625	0.036526	-0.475493
DNMBP	0.146259	7.32329	3.8258	0.000255025	0.0257322	0.35566
TCN2	0.146016	7.24599	3.3018	0.00142991	0.0485875	-1.17925
PDE8A	0.145609	7.42197	3.46399	0.000852814	0.0402934	-0.721547
METTL4	0.145539	6.20282	6.07205	3.87e-08	0.000170619	8.34608
C6orf48	0.145381	10.0757	3.77153	0.000307052	0.0272391	0.189363
SLC29A3	0.145285	8.45867	4.1965	6.89e-05	0.0149283	1.53306
TNPO3	0.143643	7.9467	4.62005	1.43e-05	0.00741576	2.95918
NUP50	0.142172	7.78496	3.29439	0.00146353	0.0490989	-1.19978
PHACTR4	0.142118	5.94813	3.46446	0.000851504	0.0402934	-0.720182
EFCC1	0.142014	6.60236	3.6031	0.000540787	0.0345498	-0.316277
SLC41A3	0.14082	8.02321	3.82307	0.000257432	0.025759	0.347242
POLB	0.140351	8.77825	3.68581	0.000410363	0.0304729	-0.0699946
PRDM14	0.139774	7.58771	3.34865	0.0012336	0.0459316	-1.04872
ORC3	0.139496	6.65159	3.83746	0.000245008	0.0251303	0.391579
LETMD1	0.137959	8.04945	3.86442	0.000223251	0.0245911	0.474971
NAPG	0.136754	6.47146	3.3119	0.00138527	0.048059	-1.15124
DAP3	0.136046	9.42471	3.41499	0.000998551	0.0424457	-0.861518
SKAP2	0.134918	8.47528	4.53918	1.94e-05	0.00880972	2.68074
GLT8D2	0.134508	6.55207	4.8835	5.15e-06	0.0045361	3.88472
CLCA1	0.13422	6.87647	4.12367	8.96e-05	0.0177016	1.29624
GCHFR	0.13416	6.75825	3.69783	0.000394102	0.0298354	-0.0338697
RHOF	0.134144	7.83597	3.4045	0.00103269	0.0429676	-0.891313
BEST2	0.132351	6.56795	3.39325	0.00107047	0.0433621	-0.923155
GTF3A	0.132193	10.1024	3.57623	0.000591034	0.0360013	-0.395449
ADSL	0.131754	9.19118	3.62767	0.000498426	0.0328378	-0.243541
HAPLN2	0.131318	5.89672	4.35348	3.88e-05	0.0113932	2.05214
CASC3	0.130709	7.84238	3.35029	0.0012272	0.0459316	-1.04412
CCT4	0.12998	10.4473	3.38415	0.00110202	0.0434498	-0.948882
BMP4	0.129906	7.49608	3.61312	0.000523116	0.0340618	-0.286658
RPL4	0.129702	12.6829	4.4751	2.47e-05	0.00921877	2.46212
ZNF195	0.129599	5.7535	3.8882	0.000205607	0.0237478	0.548841
ZNF573	0.129241	5.46811	3.75778	0.000321764	0.0279157	0.147475
SLC6A12	0.128974	6.61202	3.85655	0.000229405	0.0248547	0.450583
RPE	0.127457	7.17109	3.69715	0.000395006	0.0298354	-0.0359171
ERICH1	0.127014	6.29954	3.82003	0.000260134	0.025759	0.337884
GNMT	0.126563	5.92949	3.68891	0.000406108	0.0303273	-0.0606817
C21orf59	0.126467	8.1611	3.36846	0.00115846	0.0446428	-0.993106
TNFRSF21	0.125834	6.00539	3.38345	0.00110449	0.0434498	-0.950865
PLEKHA1	0.125642	5.79521	3.55234	0.000639392	0.036526	-0.46548
TRPM6	0.125064	6.30988	4.38245	3.48e-05	0.0109652	2.14921
CDH16	0.124961	6.18034	3.6342	0.000487711	0.0325584	-0.224153
SLC25A14	0.124643	7.14475	4.46041	2.61e-05	0.00930888	2.41224
GRIP2	0.124081	7.3138	3.57256	0.000598242	0.0360459	-0.406246
ZNF33B	0.123915	6.89348	3.55905	0.000625452	0.0362306	-0.445856
RNU86	0.12375	12.8553	4.52901	2.01e-05	0.00880972	2.64592
DHTKD1	0.123542	5.77621	4.61401	1.46e-05	0.00741576	2.93828
RPL3	0.123273	12.7342	4.24191	5.84e-05	0.0140181	1.682
RPSA	0.123148	12.05	3.30698	0.00140685	0.0481128	-1.16489
RWDD2B	0.12242	8.37744	3.6541	0.000456371	0.0322584	-0.164885
SOX21	0.121834	6.47139	3.47805	0.000814833	0.040048	-0.681088
FOXO1	0.121661	7.43588	3.5835	0.000577014	0.0354537	-0.374062
USP27X	0.121615	5.77159	4.43233	2.89e-05	0.0100669	2.31718
BMP10	0.121524	6.57626	3.48711	0.000791237	0.0396158	-0.654983
DHX35	0.121411	5.88066	5.35188	7.9e-07	0.00173949	5.59287
PTMA	0.121368	11.0249	3.83492	0.000247153	0.0251303	0.383766
SRSF8	0.120698	8.54757	3.60103	0.000544515	0.0345498	-0.322402
THEG	0.118836	7.23849	3.75412	0.000325789	0.0279259	0.136352
STMN4	0.118674	5.60536	4.47599	2.46e-05	0.00921877	2.46513
BCAT1	0.118665	6.2871	3.32699	0.00132098	0.0470174	-1.10924
VPS37C	0.118364	8.82055	3.65439	0.000455935	0.0322584	-0.164032
SCNM1	0.117871	9.64659	3.7369	0.000345393	0.028053	0.0840771
PCSK1N	0.1171	6.54021	4.0688	0.000108988	0.019659	1.11952
ZNF7	0.11702	6.02358	4.021	0.000129134	0.0198475	0.966831
MSL3	0.115901	7.92319	4.75331	8.55e-06	0.00594471	3.4239
AC003989.4	0.11496	6.09115	3.83925	0.000243499	0.0251303	0.397118
WNT1	0.114865	5.36405	3.97905	0.000149715	0.0203419	0.833812
NPY	0.114743	6.14636	3.95411	0.000163408	0.0209702	0.755143
ITCH	0.114523	6.80593	3.83848	0.000244151	0.0251303	0.394719
ZNF26	0.11417	6.50783	3.50536	0.000745639	0.0388239	-0.602231
SMCP	0.113333	6.85019	4.02934	0.000125378	0.0198475	0.993387
TMEM187	0.113211	6.39552	3.32726	0.00131984	0.0470174	-1.10848
AMH	0.113117	6.17159	3.38858	0.00108655	0.0433621	-0.936366
HIST1H3G	0.113053	7.06183	3.3104	0.00139182	0.0481128	-1.15541
NPRL2	0.11303	7.30277	3.99373	0.000142178	0.0203419	0.880263
GPR3	0.112241	6.60649	3.43041	0.000950328	0.0424373	-0.817625
BRSK2	0.111998	5.62525	4.32844	4.25e-05	0.0119922	1.96858
LOC101929726	0.111972	6.86501	3.46214	0.000857927	0.0402983	-0.726854
BRD7P3	0.111661	5.83033	3.72181	0.000363482	0.0286852	0.0384258
TARBP1	0.111366	8.03316	3.46404	0.000852658	0.0402934	-0.721385
MPZ	0.111226	6.80889	3.64202	0.00047516	0.0322588	-0.200892
WT1-AS	0.111001	5.98402	3.87151	0.000217844	0.0244436	0.496966
DARS2	0.110827	7.34244	3.52946	0.000689214	0.0376283	-0.532253
ZRSR2	0.110525	8.39545	3.46737	0.000843541	0.0402934	-0.711839
FXN	0.109798	6.08894	3.44704	0.000900791	0.0413426	-0.770131
CWC25	0.109369	7.83792	3.4087	0.00101888	0.0429676	-0.879383
PYGM	0.109239	5.62995	4.00126	0.000138454	0.0203419	0.904133
RPL12	0.109169	12.4964	3.97239	0.000153258	0.0203419	0.812782
PHKG1	0.108748	6.41134	3.37069	0.00115028	0.0444574	-0.986837
LY9	0.108562	5.88965	3.46372	0.000853544	0.0402934	-0.722307
PMP22	0.107865	5.89807	3.48338	0.000800886	0.0397974	-0.665752
COQ6	0.107615	6.72214	3.50078	0.000756825	0.0389249	-0.615466
TEX11	0.107302	5.67582	3.60469	0.000537951	0.0345498	-0.31159
FAM110D	0.107225	6.03965	3.28802	0.00149304	0.0494611	-1.2174
RP11-414H17.5	0.106806	6.27728	3.79008	0.000288227	0.0269307	0.246013
LPIN1	0.106714	6.54976	4.6196	1.43e-05	0.00741576	2.95761
FOXN1	0.106641	6.09804	3.31414	0.00137554	0.0479078	-1.14501
TRAP1	0.106476	8.27372	3.36355	0.00117666	0.0452125	-1.00691
MIA3	0.106164	7.28432	3.65981	0.000447744	0.0322584	-0.147849
BOLA1	0.10614	5.78029	4.29288	4.85e-05	0.0133511	1.85038
SLC25A5	0.106	11.5195	3.41501	0.000998501	0.0424457	-0.861474
KCNC1	0.105922	6.28806	3.93611	0.000174029	0.0213891	0.698565
LPO	0.104941	6.3846	3.5654	0.000612518	0.0360459	-0.42725
PAFAH1B2	0.104582	5.73072	3.74752	0.000333171	0.0279259	0.116303
ONECUT2	0.104541	6.24461	3.41893	0.000986005	0.0424457	-0.850308
ACAA2	0.104229	7.67779	3.73209	0.000351063	0.0281233	0.0695139
RPL3L	0.10407	5.87668	4.73403	9.21e-06	0.00603929	3.35624
PLG	0.103416	5.79199	3.76125	0.000317991	0.0278912	0.158032
RIPK2	0.102986	7.69421	3.61938	0.000512353	0.0335262	-0.268121
COL19A1	0.102597	5.77665	3.44439	0.000908521	0.041553	-0.777713
PHLDA3	0.102534	7.43201	3.38768	0.0010897	0.0433621	-0.938923
SST	0.102282	6.02435	3.74229	0.000339137	0.028053	0.100428
EXOSC9	0.100867	7.5908	4.25873	5.49e-05	0.0140181	1.73745
ALKBH1	0.10064	8.74043	3.29079	0.00148012	0.0494047	-1.20973
FAM222B	0.0994427	7.18927	3.51845	0.000714469	0.0383896	-0.564261
EPN3	0.098927	5.30429	3.78563	0.000292638	0.0269307	0.232411
LMAN2L	0.0986153	8.31446	3.74696	0.000333809	0.0279259	0.114593
RPL13A	0.0981883	13.0985	4.95705	3.85e-06	0.00391964	4.14786
ARSF	0.0978915	6.92855	3.29264	0.0014716	0.0492447	-1.20464
RCAN2	0.0969625	5.45169	5.0195	3.01e-06	0.00355729	4.37288
SLMO1	0.0964862	6.27282	3.59439	0.000556611	0.0348687	-0.341985
ZIC1	0.0957625	5.4077	3.99769	0.000140207	0.0203419	0.892814
CD1E	0.0956196	5.96342	3.34048	0.00126588	0.0465348	-1.07157
ATP5C1	0.0952755	10.0684	3.81459	0.000265035	0.025759	0.321159
HIST1H1D	0.0950925	6.08613	3.4226	0.000974475	0.0424457	-0.839879
TRIM33	0.0941651	6.90486	3.33265	0.0012976	0.0468626	-1.09346
RP11-649A18.7	0.0937707	5.99368	3.65653	0.000452675	0.0322584	-0.157627
PAFAH2	0.0934115	6.19354	4.02223	0.00012857	0.0198475	0.970766
KEL	0.093223	6.93075	3.38398	0.00110261	0.0434498	-0.949357
HNRNPA1	0.0931928	9.78342	3.40685	0.00102493	0.0429676	-0.884635
ABCD4	0.0929906	7.10638	3.84132	0.000241769	0.0251303	0.403508
HLA-DRB6	0.0929284	7.76705	3.45522	0.00087731	0.0405464	-0.746688
C14orf93	0.0929165	5.42783	3.79743	0.000281078	0.026877	0.268506
TCEB2	0.0928674	9.4932	3.51038	0.00073353	0.0387832	-0.587674
HIST1H4G	0.0928318	5.72313	3.51532	0.000721801	0.0385435	-0.573342
NES	0.0923505	6.67788	3.6113	0.000526296	0.0341009	-0.292062
CBR3	0.0916175	6.22159	3.78872	0.000289571	0.0269307	0.241846
LOC101930602	0.0911538	6.70637	3.37631	0.00112988	0.0440552	-0.970991
PRKCZ	0.0909295	6.05967	3.30575	0.0014123	0.0481128	-1.16831
SUPT20H	0.0905448	6.66653	4.47032	2.51e-05	0.00921877	2.44587
MARS	0.0904783	7.51557	3.38807	0.00108834	0.0433621	-0.937821
NHEJ1	0.090425	8.16031	3.34939	0.00123069	0.0459316	-1.04663
MOS	0.0900472	5.73726	3.46577	0.000847916	0.0402934	-0.716434
PFAS	0.0899318	6.14128	3.32975	0.00130951	0.0470174	-1.10153
KLK10	0.0890288	6.49525	3.33814	0.00127528	0.0465348	-1.07811
HSD11B1	0.0885725	6.21199	3.31771	0.00136016	0.0478154	-1.13507
FOXD4	0.0884895	5.50863	3.28839	0.0014913	0.0494611	-1.21637
SFTPA1	0.0881865	6.87917	3.57379	0.00059582	0.0360459	-0.402633
SEMA5A	0.0876988	7.06717	3.32262	0.00133931	0.0473769	-1.12142
SLC25A3	0.087625	11.6046	3.40626	0.00102686	0.0429676	-0.886302
EPB41L4A	0.0873819	5.67361	3.71062	0.000377477	0.0291406	0.00465072
LRRC23	0.0873761	6.26845	3.46039	0.000862795	0.0402983	-0.731878
PMS2	0.086696	6.91374	3.39835	0.00105317	0.0432664	-0.908717
PRDM4	0.0858394	7.25675	3.73626	0.000346138	0.028053	0.0821494
SLCO4A1	0.0857857	7.0091	3.32671	0.00132214	0.0470174	-1.11001
FST	0.0857315	6.91309	3.45698	0.000872353	0.0404588	-0.741658
MEX3D	0.0853393	5.42631	5.04196	2.75e-06	0.00355729	4.45412
MIR3916	0.085151	5.25945	3.56083	0.000621785	0.036206	-0.44062
GPR4	0.0846515	5.98702	3.63194	0.000491382	0.0326386	-0.230844
ARHGEF10	0.0846418	5.73024	4.52216	2.07e-05	0.00880972	2.62252
LARS2	0.0845995	6.0145	3.69792	0.000393989	0.0298354	-0.0336127
CATSPERG	0.0832335	5.96421	3.35934	0.0011925	0.0454052	-1.01874
HIST1H2BO	0.08277	5.03932	3.95806	0.000161163	0.0208849	0.767576
OTOF	0.0822377	5.91111	3.31489	0.00137229	0.0479078	-1.14292
LOC284009	0.0818233	5.48349	3.55569	0.000632404	0.036344	-0.455697
LMO3	0.080522	6.90104	3.35857	0.00119542	0.0454052	-1.0209
LINC00474	0.0801635	5.29426	3.46749	0.000843209	0.0402934	-0.71149
DIS3	0.0800962	6.35763	3.7774	0.000300972	0.0272391	0.207268
CASP10	0.0796597	7.18484	3.48938	0.000785409	0.0395597	-0.648414
GOLIM4	0.0793525	5.73217	3.44137	0.000917407	0.0416959	-0.786349
FHOD3	0.0779795	5.63385	3.33446	0.00129019	0.0467225	-1.08839
OAZ3	0.0772255	5.58812	3.79581	0.000282637	0.026877	0.263552
GTF2H2B	0.0766068	5.11648	3.46074	0.000861821	0.0402983	-0.730875
HERC2P3	0.07643	5.21543	3.43157	0.000946803	0.0424232	-0.814329
ANGPT1	0.0761483	5.64223	3.30788	0.00140288	0.0481128	-1.1624
COBLL1	0.0755165	5.56804	3.58227	0.000579362	0.0354537	-0.377681
EDA	0.074893	6.07667	4.22468	6.22e-05	0.0141915	1.62538
GH1	0.0747526	6.46335	3.54975	0.000644863	0.036526	-0.473064
CP	0.0747523	5.19305	3.53543	0.000675859	0.0376115	-0.514844
ZKSCAN8	0.0744888	5.40116	3.34287	0.00125638	0.0465178	-1.06491
TMEM161A	0.0743524	8.39748	4.05487	0.000114521	0.019659	1.07492
SLC28A2	0.0737867	6.55079	3.56737	0.000608561	0.0360459	-0.421478
TFDP2	0.0737381	6.23555	3.30852	0.00140005	0.0481128	-1.16061
EIF3F	0.0736139	8.26904	3.52956	0.000688983	0.0376283	-0.531954
KRTAP1-3	0.0719318	5.3908	3.69092	0.000403372	0.0302942	-0.0546429
GPR116	0.0714957	5.66575	3.97631	0.000151166	0.0203419	0.825141
NKX3-1	0.0708114	6.01046	3.51882	0.000713604	0.0383896	-0.563184
N4BP2L1	0.0707945	7.0424	3.39044	0.00108012	0.0433621	-0.931108
CAMTA1	0.070391	5.31063	3.38081	0.0011138	0.0435568	-0.958301
MTNR1A	0.0699225	6.11549	3.86455	0.000223149	0.0245911	0.47538
EPS15L1	0.069902	6.53407	3.42187	0.000976758	0.0424457	-0.841954
SEC14L1P1	0.0694947	5.02901	3.4017	0.00104195	0.043039	-0.899227
RALYL	0.069422	6.77931	3.67567	0.000424578	0.0313524	-0.100411
C9orf116	0.0690988	5.88226	3.56195	0.000619511	0.036206	-0.437357
FASLG	0.0687606	5.56639	3.32233	0.00134052	0.0473769	-1.12222
PKI55	0.0685665	5.61823	3.41495	0.000998684	0.0424457	-0.861636
TNFSF11	0.0673399	5.23592	3.84189	0.000241297	0.0251303	0.405261
ATP2B2	0.0672382	5.7621	3.38689	0.00109242	0.0433621	-0.941132
AMBP	0.0666006	5.9393	3.5073	0.000740929	0.0388239	-0.596597
EGFR	0.0664432	6.56325	3.53088	0.000686014	0.0376283	-0.528112
ORC5	0.0663747	5.37092	3.30969	0.00139492	0.0481128	-1.15737
LRRN3	0.0658487	5.68989	3.6549	0.000455147	0.0322584	-0.162487
FPGT-TNNI3K	0.0658165	5.30884	3.29649	0.00145392	0.0490252	-1.19396
CDK2	0.065745	6.4064	3.60071	0.000545088	0.0345498	-0.323338
GINS3	0.0654002	6.0995	3.5036	0.000749924	0.0388347	-0.607325
TMC5	0.0648285	5.08021	3.39549	0.00106285	0.0433603	-0.916823
RPL23A	0.0639316	13.7355	3.41689	0.000992485	0.0424457	-0.856116
ACTN2	0.0630169	5.97137	3.97121	0.000153895	0.0203419	0.809055
ZNF471	0.062631	5.00365	3.429	0.000954639	0.0424457	-0.82164
AF198444	0.0625675	5.17532	3.73463	0.000348062	0.028053	0.0771906
ZNF771	0.0612039	5.59034	3.49564	0.000769603	0.0394287	-0.630348
NENF	0.0610877	7.04331	3.35975	0.00119093	0.0454052	-1.01757
P2RX2	0.0604244	5.69107	3.48871	0.000787123	0.0395597	-0.65035
RP3-452M16.1	0.0603265	5.0814	3.70928	0.000379193	0.0291406	0.000596049
JAKMIP2	0.0584163	5.57112	3.48432	0.000798437	0.0397974	-0.66303
CTNND2	0.0581405	5.5271	3.31996	0.00135056	0.0476046	-1.12881
CYP3A43	0.0570148	5.49891	3.58961	0.000565492	0.0352579	-0.356091
RNF11B	0.0566518	4.9916	3.63849	0.000480783	0.0322588	-0.211389
ZNF3	0.0560994	5.84869	4.0344	0.000123149	0.0198475	1.00953
MTUS1	0.0550464	5.62455	3.4172	0.000991496	0.0424457	-0.855233
DUS4L	0.054592	5.61026	3.50269	0.000752133	0.0388347	-0.609939
LOC100505498	0.0541485	5.22967	3.51474	0.000723164	0.0385435	-0.575019
ADAM7	0.048924	5.43197	3.42031	0.000981674	0.0424457	-0.846405
SLC7A11	0.0411384	5.23032	3.32856	0.00131447	0.0470174	-1.10487
NAP1L2	-0.0529577	4.75007	-3.3496	0.00122987	0.0459316	-1.04604
ZNF236	-0.056256	6.29018	-3.34761	0.00123764	0.0459525	-1.05161
VHL	-0.0633615	4.84435	-3.76067	0.000318624	0.0278912	0.156253
RAB28	-0.0676066	5.67982	-3.44936	0.000894078	0.0411775	-0.763492
RPL39	-0.0696575	13.3983	-3.45847	0.00086817	0.0404066	-0.737391
NUDT6	-0.0744207	5.00782	-3.53492	0.000676987	0.0376115	-0.516327
BAZ2A	-0.0787453	7.08519	-3.40418	0.00103372	0.0429676	-0.892199
HIVEP2	-0.0815515	5.70651	-3.53926	0.000667439	0.0375413	-0.503689
DESI2	-0.0835276	6.35393	-4.02839	0.000125801	0.0198475	0.990361
INTS5	-0.0841636	6.86957	-3.38096	0.00111326	0.0435568	-0.957871
SMC1A	-0.0865384	7.58858	-3.33805	0.00127566	0.0465348	-1.07838
RPL30	-0.0874562	13.3508	-3.62711	0.00049935	0.0328378	-0.245192
ATP2B4	-0.087596	7.86903	-3.31386	0.00137674	0.0479078	-1.14578
CACNA1A	-0.0889603	5.90419	-3.33962	0.00126933	0.0465348	-1.07398
KDM4B	-0.0911982	7.34043	-4.03116	0.000124572	0.0198475	0.999192
RPL27A	-0.0915269	10.0313	-3.29847	0.00144494	0.0489208	-1.18849
CYSLTR2	-0.100205	5.88052	-3.47171	0.000831762	0.0402934	-0.699352
SOAT2	-0.102049	6.45075	-3.33854	0.00127369	0.0465348	-1.07701
FLT3LG	-0.103362	5.52015	-3.43497	0.000936499	0.0422479	-0.804623
RRP1B	-0.103788	7.51279	-3.39707	0.0010575	0.0432757	-0.912354
CBX5	-0.106209	6.57864	-3.87102	0.000218214	0.0244436	0.495445
LIMK2	-0.107727	6.22949	-4.06195	0.000111677	0.019659	1.09757
OPA3	-0.112893	5.10627	-3.77181	0.000306764	0.0272391	0.190204
ACAP2	-0.112902	7.42285	-3.54971	0.000644941	0.036526	-0.473171
SREK1IP1	-0.113879	5.6953	-3.52833	0.00069176	0.0376283	-0.535532
CYP2B7P	-0.11448	6.99914	-3.8868	0.000206612	0.0237478	0.544466
S100A4	-0.114645	12.901	-4.27962	5.09e-05	0.0137299	1.80646
GATAD2A	-0.122799	6.77799	-3.40195	0.00104115	0.043039	-0.898546
DOK1	-0.123649	8.1968	-3.44118	0.000917954	0.0416959	-0.786878
MXD3	-0.125256	7.39777	-3.30622	0.0014102	0.0481128	-1.167
VCP	-0.126238	8.50134	-3.63873	0.000480404	0.0322588	-0.210685
DAPK3	-0.126984	6.08648	-3.51081	0.000732503	0.0387832	-0.586428
S100A9	-0.128223	13.7111	-3.64071	0.000477236	0.0322588	-0.204782
OGFRL1	-0.129798	9.06974	-3.29485	0.00146142	0.0490989	-1.19851
LASP1	-0.131843	10.2677	-3.99845	0.000139835	0.0203419	0.895208
C15orf49	-0.136697	6.72045	-4.53484	1.97e-05	0.00880972	2.66588
GMEB1	-0.138176	7.64576	-4.79739	7.2e-06	0.00582439	3.57919
R3HDM2	-0.139209	8.28996	-3.36234	0.00118118	0.0452546	-1.0103
PAF1	-0.140176	7.55497	-4.03179	0.000124293	0.0198475	1.00121
MITF	-0.141223	6.75938	-3.65032	0.000462178	0.0322588	-0.176171
AGPAT2	-0.141477	7.93257	-3.3364	0.0012823	0.0465645	-1.08297
ADAM17	-0.14375	7.20324	-4.055	0.00011447	0.019659	1.07532
ELMO2	-0.145223	8.08476	-3.74821	0.000332401	0.0279259	0.118375
SEC61B	-0.145694	11.1307	-3.42433	0.000969069	0.0424457	-0.834945
ZNF787	-0.148594	6.5807	-3.43804	0.000927294	0.0419759	-0.79586
NCKAP1L	-0.156029	9.33004	-3.47798	0.000815018	0.040048	-0.68129
UBE3C	-0.157134	6.99119	-3.49373	0.0007744	0.0395147	-0.635869
MATN4	-0.157945	6.04898	-4.10619	9.54e-05	0.0182693	1.23978
LOC732360	-0.158922	6.68012	-3.91465	0.000187554	0.0221347	0.631343
ITPKB	-0.160093	6.97097	-3.75654	0.000323128	0.0279157	0.14369
CAPZA1	-0.160234	10.9789	-3.28968	0.00148529	0.0494522	-1.21281
DYNLRB1	-0.162037	9.8049	-4.66103	1.22e-05	0.00700475	3.10132
FAM216A	-0.162795	6.60435	-3.67128	0.000430874	0.0316405	-0.113557
CHRNA2	-0.163154	6.57333	-3.94839	0.000166712	0.0211885	0.737156
GOLPH3	-0.164626	9.79972	-3.64279	0.000473936	0.0322588	-0.19859
PNRC1	-0.165892	10.99	-3.46916	0.000838653	0.0402934	-0.706679
HIPK1	-0.166792	8.91182	-3.97233	0.000153291	0.0203419	0.812589
MSN	-0.166891	11.5642	-4.09292	0.000100003	0.0186175	1.19702
BICD2	-0.169719	8.1959	-3.64919	0.000463912	0.0322588	-0.179513
LOC101928143	-0.171028	8.23939	-3.72091	0.000364587	0.0286852	0.0357113
VPS39	-0.171138	7.86605	-3.39253	0.00107295	0.0433621	-0.9252
NDUFC1	-0.171784	9.35427	-4.41751	3.06e-05	0.0103661	2.26714
PLCB3	-0.17417	6.76255	-3.35115	0.00122385	0.0459316	-1.0417
TMEM258	-0.175175	10.4592	-3.60005	0.000546294	0.0345498	-0.325309
YTHDF2	-0.176952	9.19934	-3.49141	0.000780249	0.0395147	-0.642557
GRK6	-0.179219	8.27199	-3.40627	0.00102684	0.0429676	-0.886285
ABR	-0.180314	7.55362	-3.65921	0.000448633	0.0322584	-0.149618
SLC25A11	-0.183957	7.84635	-3.9349	0.000174763	0.0213891	0.694782
DVL1	-0.184749	6.83117	-3.97286	0.000153008	0.0203419	0.81425
SPATA2L	-0.18848	6.9666	-3.42639	0.000962672	0.0424457	-0.829072
LAIR1	-0.188715	8.84348	-3.3717	0.00114658	0.0444441	-0.98398
UBE2E1	-0.189429	10.4517	-4.27105	5.25e-05	0.0138839	1.77813
TBC1D10B	-0.193877	8.23164	-3.42159	0.000977654	0.0424457	-0.842767
ACTN1	-0.194272	8.50518	-3.33748	0.00127797	0.0465348	-1.07997
NELFB	-0.201468	7.62913	-4.12321	8.97e-05	0.0177016	1.29474
RAB2A	-0.206729	7.74502	-6.60841	3.78e-09	2.5e-05	10.4707
HAMP	-0.216601	5.88814	-3.56487	0.000613582	0.0360459	-0.428794
LOC102724364	-0.225148	8.07909	-3.74751	0.000333191	0.0279259	0.116249
F7	-0.227439	6.0669	-4.00596	0.000136176	0.0203419	0.919058
APPL1	-0.228181	6.43357	-3.56764	0.000608003	0.0360459	-0.42066
FRAT2	-0.228765	9.49997	-3.78186	0.000296435	0.0270226	0.220867
PSMD3	-0.233223	6.66246	-3.91751	0.000185692	0.0221347	0.640299
RAB11FIP1	-0.237243	9.13721	-4.12987	8.76e-05	0.0177016	1.31629
TSNAX	-0.239161	8.70539	-3.73	0.000353552	0.0281521	0.0631947
WWP1	-0.240659	6.64025	-4.19806	6.85e-05	0.0149283	1.53814
TBC1D2	-0.241366	6.56038	-4.21964	6.33e-05	0.0141915	1.60884
TRIM28	-0.246512	8.49037	-3.40547	0.00102949	0.0429676	-0.888565
CDC42EP3	-0.24735	9.48542	-4.49899	2.25e-05	0.00921877	2.54341
CTNNB1	-0.254118	8.49719	-3.35023	0.00122742	0.0459316	-1.04428
KCNF1	-0.255904	6.26791	-3.59557	0.00055445	0.0348687	-0.338517
SLC2A3	-0.258325	8.37057	-3.8597	0.000226925	0.0247892	0.460333
IL17RA	-0.259627	10.1954	-5.1158	2.05e-06	0.00338887	4.72253
C1D	-0.26321	8.61842	-4.22405	6.23e-05	0.0141915	1.62332
UBQLN2	-0.268064	8.3527	-4.09382	9.97e-05	0.0186175	1.19991
SH3GLB2	-0.270725	6.05159	-3.96192	0.000158995	0.0208079	0.779749
RP2	-0.279465	8.28912	-3.97945	0.000149506	0.0203419	0.835067
ABO	-0.289098	6.09261	-3.39811	0.001054	0.0432664	-0.909418
CD68	-0.300397	8.00434	-4.38715	3.42e-05	0.0109652	2.16499
HMOX1	-0.300797	8.68879	-3.58769	0.000569086	0.0353154	-0.361736
MFSD10	-0.310306	6.97987	-3.7353	0.000347262	0.028053	0.0792481
LOC100507630	-0.314971	5.96575	-3.47804	0.000814866	0.040048	-0.681124
NFKBIA	-0.321047	11.0732	-4.147	8.24e-05	0.0172832	1.37181
CTC-425F1.4	-0.337144	8.06096	-3.90785	0.00019204	0.0224636	0.610117
CTSD	-0.33993	8.53195	-3.50824	0.000738666	0.0388239	-0.593878
HSPB1	-0.341194	6.8031	-3.57076	0.000601802	0.0360459	-0.411531
FAM129A	-0.341245	8.40748	-3.81524	0.00026444	0.025759	0.323172
IER2	-0.342518	10.9148	-3.47246	0.000829731	0.0402934	-0.697181
OPHN1	-0.348737	9.17931	-3.6441	0.000471862	0.0322588	-0.194677
SEC22B	-0.359903	10.1716	-4.18831	7.1e-05	0.0151296	1.5063
HIRA	-0.368304	6.3928	-4.75628	8.45e-06	0.00594471	3.43434
SCD5	-0.426464	6.33477	-3.35384	0.00121347	0.0459316	-1.03417
Y16709	-0.434166	11.3341	-4.90073	4.81e-06	0.0045361	3.94616
ZEB2	-0.509353	7.90357	-4.7873	7.49e-06	0.00582439	3.54357
