# Supplementary material for: Identification of potential cell death-related biomarkers for diagnosis and treatment of osteoporosis
Source: BMC Musculoskelet Disord. 2024 Mar 25;25:235. doi: 10.1186/s12891-024-07349-6 (PMC10964579; doi:10.1186/s12891-024-07349-6)
Supplement: Supplementary file 3 — Supplementary Material 3 [file 12891_2024_7349_MOESM3_ESM.xls]

## Sheet: green module gene correlation
Gene_1	Gene_2	correlation	p.value
ABCB7	ABCD4	0.254701	0.0226076
ABCB7	AHSA2	0.239465	0.0324066
ABCB7	AMMECR1	0.355661	0.00120533
ABCB7	ANAPC5	0.401189	0.00022596
ABCB7	ARGLU1	0.0639171	0.57325
ABCB7	ATG14	0.193158	0.0860383
ABCB7	BTAF1	0.298491	0.00715862
ABCB7	BTN2A1	0.442302	3.99e-05
ABCB7	C2CD5	0.334176	0.0024494
ABCB7	CAPRIN2	0.261395	0.0191771
ABCB7	CCDC93	0.356402	0.00117516
ABCB7	CCNL1	0.256937	0.0214075
ABCB7	CCNT2	0.202626	0.0714556
ABCB7	CDC16	0.368162	0.000779549
ABCB7	CELF1	0.256758	0.0215017
ABCB7	CROCCP2	0.271726	0.0147605
ABCB7	CSAD	-0.0473609	0.67655
ABCB7	CWC25	0.306539	0.00568303
ABCB7	DCLRE1C	0.389322	0.000357913
ABCB7	DDHD2	0.324539	0.00331387
ABCB7	DDX21	0.212176	0.05883
ABCB7	DHX15	0.332158	0.00261152
ABCB7	DKFZP586I1420	0.381142	0.000486589
ABCB7	DMTF1	0.36088	0.00100694
ABCB7	DNAJC2	0.44533	3.48e-05
ABCB7	DNM1L	0.346855	0.00162155
ABCB7	EDRF1	0.326807	0.0030889
ABCB7	EFHC1	0.278743	0.0122883
ABCB7	EWSR1	0.351395	0.00139304
ABCB7	FADS1	-0.356502	0.00117115
ABCB7	FAM111A	0.38676	0.000394394
ABCB7	FAM188A	0.310482	0.00506356
ABCB7	FASTKD2	0.212641	0.0582644
ABCB7	FBXO9	0.301256	0.00661752
ABCB7	FGD2	0.124224	0.272261
ABCB7	FNBP4	0.24444	0.0288748
ABCB7	FNDC3A	0.137778	0.222938
ABCB7	FUBP1	0.250554	0.0249848
ABCB7	GSAP	0.413133	0.000139732
ABCB7	HARS2	0.306561	0.00567941
ABCB7	HECTD4	0.132589	0.241022
ABCB7	HERC2P2	0.222733	0.0470497
ABCB7	ID2	-0.136054	0.228838
ABCB7	IKBKAP	0.310163	0.00511135
ABCB7	KANSL2	0.318126	0.00403092
ABCB7	KIAA0907	0.221333	0.0484896
ABCB7	KLHL24	0.302241	0.0064336
ABCB7	KPNA2	0.0741655	0.513229
ABCB7	LDHAL6B	-0.102395	0.366095
ABCB7	LETMD1	0.438958	4.64e-05
ABCB7	LOC100506248	0.587123	1.04e-08
ABCB7	LOC101928189	0.265864	0.0171439
ABCB7	LOC101930578	0.221814	0.0479909
ABCB7	LOC441155	0.291909	0.00860642
ABCB7	LUC7L3	0.339148	0.00208779
ABCB7	LYST	0.191101	0.0894987
ABCB7	MALT1	0.249809	0.0254337
ABCB7	MANBA	0.5419	2.09e-07
ABCB7	MARS	0.302776	0.00633577
ABCB7	METTL3	0.2476	0.0268046
ABCB7	MGEA5	0.271177	0.0149707
ABCB7	MIR1304	0.430858	6.62e-05
ABCB7	MIR612	0.0665025	0.557805
ABCB7	MNT	0.433703	5.85e-05
ABCB7	MON2	0.310308	0.00508966
ABCB7	MSTO1	-0.0215504	0.849512
ABCB7	MTMR9	0.11805	0.296991
ABCB7	MTRF1	0.3565	0.00117123
ABCB7	NAA16	0.138885	0.219207
ABCB7	NBPF1	0.206364	0.0662767
ABCB7	NR2C1	0.222668	0.0471157
ABCB7	NUP107	0.333074	0.0025368
ABCB7	NUP85	0.437655	4.91e-05
ABCB7	OFD1	0.113348	0.316784
ABCB7	OGT	0.186592	0.0974684
ABCB7	PAPD7	0.345311	0.0017066
ABCB7	PAXBP1	0.238325	0.0332646
ABCB7	PHIP	0.287616	0.0096833
ABCB7	PIGG	0.313361	0.00464994
ABCB7	PMS1	0.269605	0.0155874
ABCB7	PNISR	0.209636	0.0619954
ABCB7	PNN	0.387953	0.000376999
ABCB7	POLI	0.20002	0.075256
ABCB7	PRPF4B	0.223809	0.0459675
ABCB7	PTMA	0.568524	3.77e-08
ABCB7	RABGGTB	0.190405	0.0906948
ABCB7	RAP1GAP2	0.218098	0.0519573
ABCB7	RBM26	0.331566	0.00266085
ABCB7	RBM5	0.325847	0.00318245
ABCB7	RCOR3	0.168047	0.136219
ABCB7	RINT1	0.179196	0.111733
ABCB7	RPL17	0.140241	0.214698
ABCB7	RPL21	-0.202566	0.071542
ABCB7	RQCD1	-0.249718	0.025489
ABCB7	RUFY3	0.437345	4.98e-05
ABCB7	SCARB2	0.102468	0.365752
ABCB7	SETD1B	0.233801	0.0368616
ABCB7	SF3B1	0.272631	0.0144194
ABCB7	SFPQ	0.177887	0.114417
ABCB7	SH3YL1	0.350204	0.00144998
ABCB7	SLC25A46	0.0499142	0.660159
ABCB7	SRSF7	0.368489	0.000770525
ABCB7	SUN1	0.126995	0.261627
ABCB7	SUPT7L	0.236248	0.0348782
ABCB7	SYNJ1	0.254874	0.0225127
ABCB7	TARBP1	0.292387	0.00849319
ABCB7	TARDBP	0.407255	0.000177423
ABCB7	TFRC	0.256634	0.0215669
ABCB7	THOC2	0.463744	1.48e-05
ABCB7	TIA1	0.274694	0.0136668
ABCB7	TRAF3IP3	0.29337	0.00826448
ABCB7	TRIM52	0.348499	0.00153517
ABCB7	TRMT13	0.207115	0.0652736
ABCB7	TSC1	0.25402	0.022984
ABCB7	TTC13	0.174859	0.120819
ABCB7	UBXN4	0.369636	0.000739651
ABCB7	UGGT2	0.154148	0.172185
ABCB7	UPF3A	0.178416	0.113326
ABCB7	UPF3B	0.245515	0.0281559
ABCB7	USPL1	0.319632	0.00385109
ABCB7	VEGFC	-0.241085	0.0312187
ABCB7	WDR19	0.173036	0.124802
ABCB7	XIST	0.130905	0.247106
ABCB7	ZBED5	0.336215	0.00229478
ABCB7	ZFAND3	0.495754	2.93e-06
ABCB7	ZFC3H1	0.281482	0.011426
ABCB7	ZNF33B	0.519979	7.69e-07
ABCD4	AHSA2	0.255399	0.0222268
ABCD4	AMMECR1	0.199533	0.0759846
ABCD4	ANAPC5	0.261632	0.0190642
ABCD4	ARGLU1	0.12604	0.265262
ABCD4	ATG14	0.148133	0.189743
ABCD4	BTAF1	0.331957	0.00262818
ABCD4	BTN2A1	0.360448	0.00102218
ABCD4	C2CD5	0.0783604	0.489622
ABCD4	CAPRIN2	0.377497	0.000556534
ABCD4	CCDC93	0.311278	0.00494616
ABCD4	CCNL1	0.349277	0.00149574
ABCD4	CCNT2	0.181561	0.107005
ABCD4	CDC16	0.290881	0.00885422
ABCD4	CELF1	0.181087	0.107941
ABCD4	CROCCP2	0.419293	0.000108283
ABCD4	CSAD	0.258623	0.0205392
ABCD4	CWC25	0.334562	0.00241943
ABCD4	DCLRE1C	0.119945	0.289251
ABCD4	DDHD2	0.229819	0.0402914
ABCD4	DDX21	0.0496864	0.661615
ABCD4	DHX15	0.192031	0.0879214
ABCD4	DKFZP586I1420	0.281463	0.0114318
ABCD4	DMTF1	0.376549	0.000576186
ABCD4	DNAJC2	0.343598	0.00180569
ABCD4	DNM1L	0.163641	0.146944
ABCD4	EDRF1	0.192894	0.0864765
ABCD4	EFHC1	0.341148	0.00195647
ABCD4	EWSR1	0.108705	0.33714
ABCD4	FADS1	-0.219589	0.0503346
ABCD4	FAM111A	0.295693	0.00774548
ABCD4	FAM188A	0.291093	0.00880245
ABCD4	FASTKD2	0.170573	0.130344
ABCD4	FBXO9	0.314887	0.00444308
ABCD4	FGD2	0.0191991	0.865769
ABCD4	FNBP4	0.243469	0.0295374
ABCD4	FNDC3A	0.0483546	0.670152
ABCD4	FUBP1	0.0900471	0.426994
ABCD4	GSAP	0.380338	0.000501286
ABCD4	HARS2	0.256786	0.0214867
ABCD4	HECTD4	0.298699	0.00711662
ABCD4	HERC2P2	0.0723496	0.523626
ABCD4	ID2	0.122454	0.279207
ABCD4	IKBKAP	0.20972	0.0618891
ABCD4	KANSL2	0.106985	0.344886
ABCD4	KIAA0907	0.230828	0.0393984
ABCD4	KLHL24	0.0667304	0.556454
ABCD4	KPNA2	0.0693427	0.54107
ABCD4	LDHAL6B	-0.00394234	0.972314
ABCD4	LETMD1	0.379797	0.000511416
ABCD4	LOC100506248	0.238891	0.0328359
ABCD4	LOC101928189	0.297451	0.007372
ABCD4	LOC101930578	0.2195	0.05043
ABCD4	LOC441155	0.167343	0.137892
ABCD4	LUC7L3	0.284496	0.0105383
ABCD4	LYST	0.0424832	0.708278
ABCD4	MALT1	0.203106	0.070773
ABCD4	MANBA	0.29417	0.00808242
ABCD4	MARS	0.334553	0.0024201
ABCD4	METTL3	0.435297	5.45e-05
ABCD4	MGEA5	0.106752	0.345945
ABCD4	MIR1304	0.259193	0.0202527
ABCD4	MIR612	0.0787797	0.487295
ABCD4	MNT	0.240774	0.031444
ABCD4	MON2	0.119707	0.290214
ABCD4	MSTO1	0.040851	0.71901
ABCD4	MTMR9	0.390851	0.000337636
ABCD4	MTRF1	0.331742	0.00264614
ABCD4	NAA16	0.228677	0.0413229
ABCD4	NBPF1	0.365152	0.000867188
ABCD4	NR2C1	0.256885	0.0214349
ABCD4	NUP107	0.356741	0.0011616
ABCD4	NUP85	0.344271	0.00176617
ABCD4	OFD1	0.345347	0.00170458
ABCD4	OGT	0.202015	0.0723334
ABCD4	PAPD7	0.289036	0.0093147
ABCD4	PAXBP1	0.341372	0.00194223
ABCD4	PHIP	0.182305	0.105551
ABCD4	PIGG	0.283712	0.0107632
ABCD4	PMS1	0.206977	0.0654574
ABCD4	PNISR	0.306439	0.0056995
ABCD4	PNN	0.378998	0.00052669
ABCD4	POLI	0.145263	0.198563
ABCD4	PRPF4B	0.121038	0.284846
ABCD4	PTMA	0.0911117	0.421526
ABCD4	RABGGTB	0.153331	0.174498
ABCD4	RAP1GAP2	-0.0178777	0.87493
ABCD4	RBM26	0.18542	0.0996291
ABCD4	RBM5	0.423298	9.15e-05
ABCD4	RCOR3	0.248012	0.0265442
ABCD4	RINT1	0.109514	0.333532
ABCD4	RPL17	0.366223	0.000835028
ABCD4	RPL21	-0.0832529	0.462831
ABCD4	RQCD1	-0.15886	0.159286
ABCD4	RUFY3	0.266204	0.0169973
ABCD4	SCARB2	-0.0836504	0.46069
ABCD4	SETD1B	0.182111	0.105929
ABCD4	SF3B1	0.230128	0.0400159
ABCD4	SFPQ	0.0538337	0.635308
ABCD4	SH3YL1	0.249757	0.0254653
ABCD4	SLC25A46	0.0601486	0.596113
ABCD4	SRSF7	0.322306	0.00354939
ABCD4	SUN1	0.185521	0.0994412
ABCD4	SUPT7L	0.324242	0.00334438
ABCD4	SYNJ1	0.0874181	0.440669
ABCD4	TARBP1	0.311107	0.00497117
ABCD4	TARDBP	0.20571	0.0671606
ABCD4	TFRC	0.165806	0.141597
ABCD4	THOC2	0.11802	0.297117
ABCD4	TIA1	0.145079	0.199139
ABCD4	TRAF3IP3	0.263323	0.0182759
ABCD4	TRIM52	0.272721	0.0143857
ABCD4	TRMT13	0.213815	0.0568575
ABCD4	TSC1	0.308448	0.0053752
ABCD4	TTC13	0.348014	0.00156022
ABCD4	UBXN4	0.0515086	0.650003
ABCD4	UGGT2	0.270584	0.0152008
ABCD4	UPF3A	0.129613	0.251839
ABCD4	UPF3B	0.219182	0.0507735
ABCD4	USPL1	0.0837196	0.460318
ABCD4	VEGFC	-0.136912	0.22589
ABCD4	WDR19	0.443199	3.84e-05
ABCD4	XIST	0.199533	0.0759837
ABCD4	ZBED5	0.263174	0.0183443
ABCD4	ZFAND3	0.330391	0.00276127
ABCD4	ZFC3H1	0.385167	0.000418751
ABCD4	ZNF33B	0.23604	0.0350429
AHSA2	AMMECR1	0.398156	0.000254558
AHSA2	ANAPC5	0.319352	0.00388394
AHSA2	ARGLU1	0.621637	7.57e-10
AHSA2	ATG14	0.338733	0.00211604
AHSA2	BTAF1	0.563034	5.43e-08
AHSA2	BTN2A1	0.401562	0.000222648
AHSA2	C2CD5	0.375495	0.000598747
AHSA2	CAPRIN2	0.516603	9.32e-07
AHSA2	CCDC93	0.481243	6.22e-06
AHSA2	CCNL1	0.419003	0.000109601
AHSA2	CCNT2	0.554946	9.2e-08
AHSA2	CDC16	0.238213	0.0333505
AHSA2	CELF1	0.552334	1.09e-07
AHSA2	CROCCP2	0.359559	0.00105414
AHSA2	CSAD	0.562825	5.51e-08
AHSA2	CWC25	0.378052	0.000545337
AHSA2	DCLRE1C	0.510119	1.34e-06
AHSA2	DDHD2	0.357426	0.00113461
AHSA2	DDX21	0.243853	0.029274
AHSA2	DHX15	0.465019	1.39e-05
AHSA2	DKFZP586I1420	0.312693	0.00474312
AHSA2	DMTF1	0.52533	5.64e-07
AHSA2	DNAJC2	0.375064	0.000608217
AHSA2	DNM1L	0.308859	0.00531102
AHSA2	EDRF1	0.420978	0.000100902
AHSA2	EFHC1	0.441221	4.19e-05
AHSA2	EWSR1	0.457956	1.94e-05
AHSA2	FADS1	-0.349075	0.00150591
AHSA2	FAM111A	0.366014	0.000841208
AHSA2	FAM188A	0.548522	1.38e-07
AHSA2	FASTKD2	0.411965	0.000146574
AHSA2	FBXO9	0.455986	2.13e-05
AHSA2	FGD2	0.285042	0.0103841
AHSA2	FNBP4	0.517001	9.11e-07
AHSA2	FNDC3A	0.336695	0.00225971
AHSA2	FUBP1	0.510171	1.34e-06
AHSA2	GSAP	0.314289	0.00452313
AHSA2	HARS2	0.36071	0.00101294
AHSA2	HECTD4	0.453936	2.35e-05
AHSA2	HERC2P2	0.502246	2.07e-06
AHSA2	ID2	0.258805	0.0204476
AHSA2	IKBKAP	0.39695	0.00026683
AHSA2	KANSL2	0.402371	0.000215638
AHSA2	KIAA0907	0.513202	1.13e-06
AHSA2	KLHL24	0.374356	0.000624071
AHSA2	KPNA2	0.464662	1.41e-05
AHSA2	LDHAL6B	-0.306047	0.00576482
AHSA2	LETMD1	0.278638	0.0123225
AHSA2	LOC100506248	0.281402	0.0114504
AHSA2	LOC101928189	0.628703	4.26e-10
AHSA2	LOC101930578	0.193532	0.0854216
AHSA2	LOC441155	0.437095	5.04e-05
AHSA2	LUC7L3	0.699315	5.39e-13
AHSA2	LYST	0.340534	0.00199597
AHSA2	MALT1	0.250036	0.0252959
AHSA2	MANBA	0.437049	5.05e-05
AHSA2	MARS	0.420226	0.000104134
AHSA2	METTL3	0.525252	5.67e-07
AHSA2	MGEA5	0.480865	6.34e-06
AHSA2	MIR1304	0.596284	5.35e-09
AHSA2	MIR612	0.349684	0.00147552
AHSA2	MNT	0.474143	8.88e-06
AHSA2	MON2	0.431673	6.39e-05
AHSA2	MSTO1	0.19885	0.0770133
AHSA2	MTMR9	0.295614	0.00776269
AHSA2	MTRF1	0.418681	0.000111086
AHSA2	NAA16	0.596103	5.42e-09
AHSA2	NBPF1	0.273552	0.014079
AHSA2	NR2C1	0.428532	7.32e-05
AHSA2	NUP107	0.426083	8.13e-05
AHSA2	NUP85	0.285748	0.0101876
AHSA2	OFD1	0.369095	0.000754062
AHSA2	OGT	0.535596	3.07e-07
AHSA2	PAPD7	0.267842	0.0163051
AHSA2	PAXBP1	0.617809	1.03e-09
AHSA2	PHIP	0.450861	2.71e-05
AHSA2	PIGG	0.42042	0.000103292
AHSA2	PMS1	0.463536	1.49e-05
AHSA2	PNISR	0.696437	7.34e-13
AHSA2	PNN	0.618321	9.88e-10
AHSA2	POLI	0.466217	1.31e-05
AHSA2	PRPF4B	0.529842	4.33e-07
AHSA2	PTMA	0.215772	0.0545728
AHSA2	RABGGTB	0.550075	1.25e-07
AHSA2	RAP1GAP2	0.23306	0.0374809
AHSA2	RBM26	0.471897	9.92e-06
AHSA2	RBM5	0.426861	7.86e-05
AHSA2	RCOR3	0.419242	0.000108515
AHSA2	RINT1	0.433659	5.86e-05
AHSA2	RPL17	0.385968	0.000406332
AHSA2	RPL21	-0.306013	0.00577051
AHSA2	RQCD1	-0.37363	0.000640688
AHSA2	RUFY3	0.400347	0.000233587
AHSA2	SCARB2	0.143839	0.203047
AHSA2	SETD1B	0.21873	0.0512635
AHSA2	SF3B1	0.44634	3.33e-05
AHSA2	SFPQ	0.617271	1.07e-09
AHSA2	SH3YL1	0.452379	2.52e-05
AHSA2	SLC25A46	0.280914	0.0116004
AHSA2	SRSF7	0.396991	0.000266407
AHSA2	SUN1	0.4766	7.86e-06
AHSA2	SUPT7L	0.423955	8.9e-05
AHSA2	SYNJ1	0.376584	0.000575437
AHSA2	TARBP1	0.23366	0.0369789
AHSA2	TARDBP	0.563459	5.28e-08
AHSA2	TFRC	0.550084	1.25e-07
AHSA2	THOC2	0.452818	2.47e-05
AHSA2	TIA1	0.548893	1.35e-07
AHSA2	TRAF3IP3	0.542655	1.99e-07
AHSA2	TRIM52	0.507438	1.56e-06
AHSA2	TRMT13	0.436338	5.21e-05
AHSA2	TSC1	0.442465	3.97e-05
AHSA2	TTC13	0.471318	1.02e-05
AHSA2	UBXN4	0.43472	5.59e-05
AHSA2	UGGT2	0.234019	0.0366812
AHSA2	UPF3A	0.427814	7.55e-05
AHSA2	UPF3B	0.554451	9.5e-08
AHSA2	USPL1	0.317614	0.00409369
AHSA2	VEGFC	-0.322259	0.00355456
AHSA2	WDR19	0.222559	0.0472266
AHSA2	XIST	0.569419	3.55e-08
AHSA2	ZBED5	0.517374	8.92e-07
AHSA2	ZFAND3	0.257173	0.021284
AHSA2	ZFC3H1	0.549412	1.31e-07
AHSA2	ZNF33B	0.360122	0.00103378
AMMECR1	ANAPC5	0.330345	0.00276531
AMMECR1	ARGLU1	0.261888	0.0189432
AMMECR1	ATG14	0.384211	0.000434035
AMMECR1	BTAF1	0.445709	3.43e-05
AMMECR1	BTN2A1	0.382185	0.000468115
AMMECR1	C2CD5	0.438145	4.81e-05
AMMECR1	CAPRIN2	0.450391	2.77e-05
AMMECR1	CCDC93	0.203264	0.0705505
AMMECR1	CCNL1	0.371616	0.000688973
AMMECR1	CCNT2	0.449503	2.88e-05
AMMECR1	CDC16	0.490608	3.84e-06
AMMECR1	CELF1	0.535506	3.08e-07
AMMECR1	CROCCP2	0.45523	2.21e-05
AMMECR1	CSAD	0.116273	0.304376
AMMECR1	CWC25	0.297936	0.00727198
AMMECR1	DCLRE1C	0.542698	1.99e-07
AMMECR1	DDHD2	0.275947	0.0132265
AMMECR1	DDX21	0.496863	2.76e-06
AMMECR1	DHX15	0.483149	5.64e-06
AMMECR1	DKFZP586I1420	0.60765	2.27e-09
AMMECR1	DMTF1	0.387374	0.000385349
AMMECR1	DNAJC2	0.291524	0.00869831
AMMECR1	DNM1L	0.482388	5.87e-06
AMMECR1	EDRF1	0.481732	6.07e-06
AMMECR1	EFHC1	0.427472	7.66e-05
AMMECR1	EWSR1	0.316142	0.00427914
AMMECR1	FADS1	-0.213998	0.0566407
AMMECR1	FAM111A	0.500608	2.26e-06
AMMECR1	FAM188A	0.360061	0.00103599
AMMECR1	FASTKD2	0.512863	1.15e-06
AMMECR1	FBXO9	0.377965	0.000547071
AMMECR1	FGD2	0.298769	0.00710252
AMMECR1	FNBP4	0.268616	0.0159867
AMMECR1	FNDC3A	0.192539	0.0870691
AMMECR1	FUBP1	0.450981	2.69e-05
AMMECR1	GSAP	0.428396	7.36e-05
AMMECR1	HARS2	0.175493	0.119455
AMMECR1	HECTD4	0.261758	0.0190046
AMMECR1	HERC2P2	0.297905	0.00727832
AMMECR1	ID2	0.140424	0.214092
AMMECR1	IKBKAP	0.597983	4.71e-09
AMMECR1	KANSL2	0.256958	0.0213967
AMMECR1	KIAA0907	0.483319	5.59e-06
AMMECR1	KLHL24	0.478446	7.16e-06
AMMECR1	KPNA2	0.476453	7.91e-06
AMMECR1	LDHAL6B	-0.00940834	0.933988
AMMECR1	LETMD1	0.336153	0.00229935
AMMECR1	LOC100506248	0.470203	1.08e-05
AMMECR1	LOC101928189	0.427298	7.72e-05
AMMECR1	LOC101930578	0.183341	0.103552
AMMECR1	LOC441155	0.372094	0.000677216
AMMECR1	LUC7L3	0.521704	6.96e-07
AMMECR1	LYST	0.464205	1.44e-05
AMMECR1	MALT1	0.501756	2.12e-06
AMMECR1	MANBA	0.461707	1.63e-05
AMMECR1	MARS	0.357235	0.00114206
AMMECR1	METTL3	0.331802	0.00264105
AMMECR1	MGEA5	0.502754	2.01e-06
AMMECR1	MIR1304	0.532174	3.77e-07
AMMECR1	MIR612	0.265995	0.0170874
AMMECR1	MNT	0.371799	0.000684447
AMMECR1	MON2	0.598362	4.58e-09
AMMECR1	MSTO1	0.144765	0.200123
AMMECR1	MTMR9	0.418316	0.000112788
AMMECR1	MTRF1	0.316508	0.0042324
AMMECR1	NAA16	0.407092	0.000178585
AMMECR1	NBPF1	0.298197	0.00721845
AMMECR1	NR2C1	0.405714	0.000188744
AMMECR1	NUP107	0.560108	6.59e-08
AMMECR1	NUP85	0.448622	3e-05
AMMECR1	OFD1	0.135437	0.230976
AMMECR1	OGT	0.320272	0.00377684
AMMECR1	PAPD7	0.445585	3.44e-05
AMMECR1	PAXBP1	0.439132	4.6e-05
AMMECR1	PHIP	0.600346	3.95e-09
AMMECR1	PIGG	0.268774	0.0159225
AMMECR1	PMS1	0.498392	2.54e-06
AMMECR1	PNISR	0.536882	2.84e-07
AMMECR1	PNN	0.510174	1.34e-06
AMMECR1	POLI	0.528808	4.6e-07
AMMECR1	PRPF4B	0.419966	0.000105276
AMMECR1	PTMA	0.36157	0.000983089
AMMECR1	RABGGTB	0.52705	5.1e-07
AMMECR1	RAP1GAP2	0.23277	0.0377255
AMMECR1	RBM26	0.41814	0.00011362
AMMECR1	RBM5	0.175501	0.119439
AMMECR1	RCOR3	0.482479	5.84e-06
AMMECR1	RINT1	0.40949	0.000162106
AMMECR1	RPL17	0.382182	0.000468162
AMMECR1	RPL21	-0.365593	0.000853818
AMMECR1	RQCD1	-0.152384	0.177207
AMMECR1	RUFY3	0.58779	9.91e-09
AMMECR1	SCARB2	0.0865018	0.445493
AMMECR1	SETD1B	0.294073	0.00810426
AMMECR1	SF3B1	0.503644	1.92e-06
AMMECR1	SFPQ	0.276838	0.012921
AMMECR1	SH3YL1	0.542732	1.98e-07
AMMECR1	SLC25A46	0.373885	0.000634811
AMMECR1	SRSF7	0.52693	5.14e-07
AMMECR1	SUN1	0.368144	0.000780056
AMMECR1	SUPT7L	0.523935	6.12e-07
AMMECR1	SYNJ1	0.467434	1.23e-05
AMMECR1	TARBP1	0.199899	0.0754361
AMMECR1	TARDBP	0.577756	2.01e-08
AMMECR1	TFRC	0.554086	9.72e-08
AMMECR1	THOC2	0.678571	4.63e-12
AMMECR1	TIA1	0.45303	2.45e-05
AMMECR1	TRAF3IP3	0.642075	1.37e-10
AMMECR1	TRIM52	0.637516	2.03e-10
AMMECR1	TRMT13	0.377925	0.00054787
AMMECR1	TSC1	0.253596	0.0232215
AMMECR1	TTC13	0.491224	3.72e-06
AMMECR1	UBXN4	0.488677	4.25e-06
AMMECR1	UGGT2	0.201036	0.0737562
AMMECR1	UPF3A	0.248034	0.0265307
AMMECR1	UPF3B	0.366802	0.000818084
AMMECR1	USPL1	0.399224	0.000244128
AMMECR1	VEGFC	-0.317343	0.00412731
AMMECR1	WDR19	0.269363	0.0156844
AMMECR1	XIST	0.372727	0.000661944
AMMECR1	ZBED5	0.528038	4.81e-07
AMMECR1	ZFAND3	0.342466	0.001874
AMMECR1	ZFC3H1	0.452687	2.49e-05
AMMECR1	ZNF33B	0.445366	3.48e-05
ANAPC5	ARGLU1	0.283172	0.0109205
ANAPC5	ATG14	0.133899	0.236365
ANAPC5	BTAF1	0.434618	5.62e-05
ANAPC5	BTN2A1	0.512546	1.17e-06
ANAPC5	C2CD5	0.447245	3.19e-05
ANAPC5	CAPRIN2	0.309945	0.00514428
ANAPC5	CCDC93	0.490818	3.8e-06
ANAPC5	CCNL1	0.438124	4.81e-05
ANAPC5	CCNT2	0.382783	0.000457811
ANAPC5	CDC16	0.463801	1.47e-05
ANAPC5	CELF1	0.297955	0.00726805
ANAPC5	CROCCP2	0.519459	7.92e-07
ANAPC5	CSAD	0.268545	0.0160156
ANAPC5	CWC25	0.249543	0.0255953
ANAPC5	DCLRE1C	0.420132	0.000104545
ANAPC5	DDHD2	0.334011	0.00246228
ANAPC5	DDX21	0.390168	0.000346564
ANAPC5	DHX15	0.472277	9.74e-06
ANAPC5	DKFZP586I1420	0.401985	0.000218959
ANAPC5	DMTF1	0.572789	2.83e-08
ANAPC5	DNAJC2	0.486593	4.73e-06
ANAPC5	DNM1L	0.41823	0.000113192
ANAPC5	EDRF1	0.567643	4e-08
ANAPC5	EFHC1	0.533479	3.48e-07
ANAPC5	EWSR1	0.46484	1.4e-05
ANAPC5	FADS1	-0.492743	3.43e-06
ANAPC5	FAM111A	0.52602	5.42e-07
ANAPC5	FAM188A	0.339453	0.00206732
ANAPC5	FASTKD2	0.345029	0.00172259
ANAPC5	FBXO9	0.567805	3.96e-08
ANAPC5	FGD2	0.358789	0.00108256
ANAPC5	FNBP4	0.481727	6.07e-06
ANAPC5	FNDC3A	0.323312	0.00344151
ANAPC5	FUBP1	0.452292	2.53e-05
ANAPC5	GSAP	0.382082	0.000469911
ANAPC5	HARS2	0.367015	0.000811954
ANAPC5	HECTD4	0.251105	0.0246571
ANAPC5	HERC2P2	0.426059	8.14e-05
ANAPC5	ID2	0.221123	0.0487089
ANAPC5	IKBKAP	0.412664	0.000142445
ANAPC5	KANSL2	0.480739	6.38e-06
ANAPC5	KIAA0907	0.559926	6.66e-08
ANAPC5	KLHL24	0.290338	0.00898758
ANAPC5	KPNA2	0.386756	0.000394453
ANAPC5	LDHAL6B	-0.173617	0.123522
ANAPC5	LETMD1	0.322277	0.00355261
ANAPC5	LOC100506248	0.570664	3.26e-08
ANAPC5	LOC101928189	0.472502	9.63e-06
ANAPC5	LOC101930578	0.288229	0.00952269
ANAPC5	LOC441155	0.448627	3e-05
ANAPC5	LUC7L3	0.567719	3.98e-08
ANAPC5	LYST	0.331728	0.00264731
ANAPC5	MALT1	0.2583	0.0207034
ANAPC5	MANBA	0.555603	8.82e-08
ANAPC5	MARS	0.460466	1.73e-05
ANAPC5	METTL3	0.460611	1.71e-05
ANAPC5	MGEA5	0.436729	5.12e-05
ANAPC5	MIR1304	0.528216	4.76e-07
ANAPC5	MIR612	0.327108	0.00306019
ANAPC5	MNT	0.436982	5.06e-05
ANAPC5	MON2	0.36886	0.000760411
ANAPC5	MSTO1	0.216389	0.0538687
ANAPC5	MTMR9	0.203218	0.0706154
ANAPC5	MTRF1	0.30021	0.00681785
ANAPC5	NAA16	0.378866	0.000529267
ANAPC5	NBPF1	0.415464	0.000126953
ANAPC5	NR2C1	0.477039	7.69e-06
ANAPC5	NUP107	0.502447	2.04e-06
ANAPC5	NUP85	0.58309	1.38e-08
ANAPC5	OFD1	0.224369	0.0454116
ANAPC5	OGT	0.479477	6.8e-06
ANAPC5	PAPD7	0.492553	3.47e-06
ANAPC5	PAXBP1	0.389992	0.000348896
ANAPC5	PHIP	0.435305	5.45e-05
ANAPC5	PIGG	0.372303	0.000672153
ANAPC5	PMS1	0.344685	0.00174224
ANAPC5	PNISR	0.431513	6.43e-05
ANAPC5	PNN	0.551567	1.14e-07
ANAPC5	POLI	0.250398	0.0250784
ANAPC5	PRPF4B	0.412294	0.000144616
ANAPC5	PTMA	0.409656	0.000161019
ANAPC5	RABGGTB	0.420939	0.000101067
ANAPC5	RAP1GAP2	0.204412	0.0689416
ANAPC5	RBM26	0.52759	4.94e-07
ANAPC5	RBM5	0.552405	1.08e-07
ANAPC5	RCOR3	0.357192	0.00114374
ANAPC5	RINT1	0.326533	0.0031154
ANAPC5	RPL17	0.337106	0.00223006
ANAPC5	RPL21	-0.313861	0.00458127
ANAPC5	RQCD1	-0.36408	0.000900505
ANAPC5	RUFY3	0.45732	2e-05
ANAPC5	SCARB2	0.279063	0.0121849
ANAPC5	SETD1B	0.288523	0.00944638
ANAPC5	SF3B1	0.352782	0.00132929
ANAPC5	SFPQ	0.400049	0.00023634
ANAPC5	SH3YL1	0.45788	1.95e-05
ANAPC5	SLC25A46	0.341885	0.00190995
ANAPC5	SRSF7	0.466839	1.27e-05
ANAPC5	SUN1	0.113059	0.318025
ANAPC5	SUPT7L	0.479373	6.84e-06
ANAPC5	SYNJ1	0.327357	0.00303648
ANAPC5	TARBP1	0.333026	0.00254061
ANAPC5	TARDBP	0.557895	7.61e-08
ANAPC5	TFRC	0.489062	4.16e-06
ANAPC5	THOC2	0.408059	0.000171764
ANAPC5	TIA1	0.388829	0.000364677
ANAPC5	TRAF3IP3	0.445297	3.49e-05
ANAPC5	TRIM52	0.301061	0.00665455
ANAPC5	TRMT13	0.387373	0.00038536
ANAPC5	TSC1	0.19934	0.0762732
ANAPC5	TTC13	0.366421	0.000829212
ANAPC5	UBXN4	0.492174	3.54e-06
ANAPC5	UGGT2	0.157961	0.16169
ANAPC5	UPF3A	0.463439	1.5e-05
ANAPC5	UPF3B	0.445173	3.51e-05
ANAPC5	USPL1	0.444361	3.64e-05
ANAPC5	VEGFC	-0.161487	0.152413
ANAPC5	WDR19	0.220212	0.049669
ANAPC5	XIST	0.39553	0.000281973
ANAPC5	ZBED5	0.441675	4.11e-05
ANAPC5	ZFAND3	0.420844	0.000101468
ANAPC5	ZFC3H1	0.463656	1.48e-05
ANAPC5	ZNF33B	0.439183	4.59e-05
ARGLU1	ATG14	0.356599	0.00116724
ARGLU1	BTAF1	0.386596	0.000396843
ARGLU1	BTN2A1	0.30374	0.00616244
ARGLU1	C2CD5	0.41336	0.000138438
ARGLU1	CAPRIN2	0.263634	0.0181341
ARGLU1	CCDC93	0.326935	0.00307668
ARGLU1	CCNL1	0.298099	0.00723857
ARGLU1	CCNT2	0.529275	4.47e-07
ARGLU1	CDC16	0.21183	0.0592525
ARGLU1	CELF1	0.331908	0.00263223
ARGLU1	CROCCP2	0.379394	0.000519063
ARGLU1	CSAD	0.527417	4.99e-07
ARGLU1	CWC25	0.269868	0.0154827
ARGLU1	DCLRE1C	0.315152	0.004408
ARGLU1	DDHD2	0.359332	0.00106245
ARGLU1	DDX21	0.248966	0.0259498
ARGLU1	DHX15	0.423716	8.99e-05
ARGLU1	DKFZP586I1420	0.160177	0.155812
ARGLU1	DMTF1	0.529638	4.38e-07
ARGLU1	DNAJC2	0.170214	0.131167
ARGLU1	DNM1L	0.202451	0.0717061
ARGLU1	EDRF1	0.364304	0.000893442
ARGLU1	EFHC1	0.326019	0.00316545
ARGLU1	EWSR1	0.449876	2.83e-05
ARGLU1	FADS1	-0.211231	0.0599914
ARGLU1	FAM111A	0.298372	0.00718277
ARGLU1	FAM188A	0.494467	3.13e-06
ARGLU1	FASTKD2	0.409294	0.000163395
ARGLU1	FBXO9	0.320284	0.00377553
ARGLU1	FGD2	0.229824	0.0402872
ARGLU1	FNBP4	0.398902	0.000247237
ARGLU1	FNDC3A	0.251303	0.0245403
ARGLU1	FUBP1	0.644093	1.15e-10
ARGLU1	GSAP	0.275046	0.0135418
ARGLU1	HARS2	0.229469	0.0406047
ARGLU1	HECTD4	0.311059	0.00497816
ARGLU1	HERC2P2	0.28826	0.00951454
ARGLU1	ID2	0.209406	0.0622894
ARGLU1	IKBKAP	0.355282	0.00122102
ARGLU1	KANSL2	0.289942	0.00908591
ARGLU1	KIAA0907	0.583445	1.35e-08
ARGLU1	KLHL24	0.208399	0.0635874
ARGLU1	KPNA2	0.371323	0.000696258
ARGLU1	LDHAL6B	-0.323536	0.00341784
ARGLU1	LETMD1	0.21147	0.0596955
ARGLU1	LOC100506248	0.03131	0.782775
ARGLU1	LOC101928189	0.666139	1.55e-11
ARGLU1	LOC101930578	0.254332	0.022811
ARGLU1	LOC441155	0.286539	0.0099712
ARGLU1	LUC7L3	0.668697	1.21e-11
ARGLU1	LYST	0.231606	0.0387212
ARGLU1	MALT1	0.329874	0.00280653
ARGLU1	MANBA	0.335684	0.00233417
ARGLU1	MARS	0.211107	0.0601455
ARGLU1	METTL3	0.54477	1.75e-07
ARGLU1	MGEA5	0.408443	0.00016912
ARGLU1	MIR1304	0.555637	8.8e-08
ARGLU1	MIR612	0.324185	0.00335026
ARGLU1	MNT	0.316206	0.00427097
ARGLU1	MON2	0.305402	0.00587358
ARGLU1	MSTO1	0.218733	0.0512603
ARGLU1	MTMR9	0.258134	0.0207881
ARGLU1	MTRF1	0.42063	0.000102388
ARGLU1	NAA16	0.513001	1.14e-06
ARGLU1	NBPF1	0.326679	0.00310129
ARGLU1	NR2C1	0.321215	0.00366985
ARGLU1	NUP107	0.355892	0.00119582
ARGLU1	NUP85	0.290186	0.00902537
ARGLU1	OFD1	0.229979	0.0401491
ARGLU1	OGT	0.530009	4.28e-07
ARGLU1	PAPD7	0.175945	0.118492
ARGLU1	PAXBP1	0.468486	1.17e-05
ARGLU1	PHIP	0.383846	0.000439996
ARGLU1	PIGG	0.243392	0.0295901
ARGLU1	PMS1	0.380439	0.000499426
ARGLU1	PNISR	0.639879	1.66e-10
ARGLU1	PNN	0.468433	1.18e-05
ARGLU1	POLI	0.482445	5.85e-06
ARGLU1	PRPF4B	0.527393	5e-07
ARGLU1	PTMA	0.0623931	0.582447
ARGLU1	RABGGTB	0.466438	1.3e-05
ARGLU1	RAP1GAP2	0.0745139	0.511247
ARGLU1	RBM26	0.423489	9.08e-05
ARGLU1	RBM5	0.280719	0.0116607
ARGLU1	RCOR3	0.490574	3.85e-06
ARGLU1	RINT1	0.430591	6.7e-05
ARGLU1	RPL17	0.368282	0.000776229
ARGLU1	RPL21	-0.170578	0.130332
ARGLU1	RQCD1	-0.378583	0.000534798
ARGLU1	RUFY3	0.301288	0.00661142
ARGLU1	SCARB2	0.178089	0.114
ARGLU1	SETD1B	0.119254	0.292058
ARGLU1	SF3B1	0.378096	0.000544456
ARGLU1	SFPQ	0.516979	9.12e-07
ARGLU1	SH3YL1	0.318209	0.00402078
ARGLU1	SLC25A46	0.29885	0.00708628
ARGLU1	SRSF7	0.340553	0.00199475
ARGLU1	SUN1	0.393004	0.00031088
ARGLU1	SUPT7L	0.449999	2.82e-05
ARGLU1	SYNJ1	0.268691	0.0159561
ARGLU1	TARBP1	0.216627	0.0535994
ARGLU1	TARDBP	0.448338	3.04e-05
ARGLU1	TFRC	0.320659	0.00373264
ARGLU1	THOC2	0.250919	0.0247676
ARGLU1	TIA1	0.52869	4.63e-07
ARGLU1	TRAF3IP3	0.556055	8.57e-08
ARGLU1	TRIM52	0.381697	0.000476679
ARGLU1	TRMT13	0.503385	1.94e-06
ARGLU1	TSC1	0.188651	0.0937626
ARGLU1	TTC13	0.403734	0.000204274
ARGLU1	UBXN4	0.352047	0.00136273
ARGLU1	UGGT2	0.00680626	0.95222
ARGLU1	UPF3A	0.490249	3.91e-06
ARGLU1	UPF3B	0.280617	0.0116926
ARGLU1	USPL1	0.351034	0.00141008
ARGLU1	VEGFC	-0.359551	0.00105444
ARGLU1	WDR19	0.0433421	0.702653
ARGLU1	XIST	0.471417	1.02e-05
ARGLU1	ZBED5	0.46608	1.32e-05
ARGLU1	ZFAND3	0.122055	0.280787
ARGLU1	ZFC3H1	0.5119	1.21e-06
ARGLU1	ZNF33B	0.269267	0.015723
ATG14	BTAF1	0.312349	0.00479184
ATG14	BTN2A1	0.106033	0.349219
ATG14	C2CD5	0.302694	0.00635067
ATG14	CAPRIN2	0.410283	0.000156972
ATG14	CCDC93	0.220532	0.04933
ATG14	CCNL1	0.228238	0.0417251
ATG14	CCNT2	0.259886	0.0199085
ATG14	CDC16	0.17476	0.121031
ATG14	CELF1	0.424047	8.86e-05
ATG14	CROCCP2	0.177545	0.115126
ATG14	CSAD	0.360162	0.00103237
ATG14	CWC25	0.288402	0.00947768
ATG14	DCLRE1C	0.420222	0.000104154
ATG14	DDHD2	0.248754	0.0260809
ATG14	DDX21	0.263791	0.0180626
ATG14	DHX15	0.104366	0.356892
ATG14	DKFZP586I1420	0.322534	0.00352472
ATG14	DMTF1	0.231214	0.0390613
ATG14	DNAJC2	0.1673	0.137994
ATG14	DNM1L	0.190313	0.0908527
ATG14	EDRF1	0.18813	0.0946906
ATG14	EFHC1	0.268397	0.0160764
ATG14	EWSR1	0.179006	0.112118
ATG14	FADS1	-0.164624	0.144497
ATG14	FAM111A	0.249042	0.0259027
ATG14	FAM188A	0.295767	0.0077295
ATG14	FASTKD2	0.16964	0.13249
ATG14	FBXO9	0.18405	0.1022
ATG14	FGD2	0.11112	0.326449
ATG14	FNBP4	0.38799	0.000376467
ATG14	FNDC3A	0.0970037	0.392002
ATG14	FUBP1	0.30054	0.00675416
ATG14	GSAP	0.190386	0.0907281
ATG14	HARS2	0.174084	0.1225
ATG14	HECTD4	0.302702	0.00634908
ATG14	HERC2P2	0.223175	0.0466027
ATG14	ID2	0.179635	0.110842
ATG14	IKBKAP	0.31453	0.00449071
ATG14	KANSL2	-0.010821	0.924104
ATG14	KIAA0907	0.273147	0.0142279
ATG14	KLHL24	0.299601	0.00693684
ATG14	KPNA2	0.196323	0.080922
ATG14	LDHAL6B	-0.178988	0.112155
ATG14	LETMD1	0.225165	0.0446314
ATG14	LOC100506248	0.18935	0.0925296
ATG14	LOC101928189	0.226788	0.0430767
ATG14	LOC101930578	0.0767118	0.498831
ATG14	LOC441155	0.183118	0.10398
ATG14	LUC7L3	0.373969	0.000632877
ATG14	LYST	0.23602	0.0350586
ATG14	MALT1	0.271348	0.0149051
ATG14	MANBA	0.300158	0.00682791
ATG14	MARS	0.282785	0.0110345
ATG14	METTL3	0.244063	0.0291307
ATG14	MGEA5	0.317819	0.00406841
ATG14	MIR1304	0.276949	0.0128834
ATG14	MIR612	0.256134	0.021832
ATG14	MNT	0.328712	0.00291072
ATG14	MON2	0.312507	0.00476941
ATG14	MSTO1	0.0080277	0.943658
ATG14	MTMR9	0.427821	7.55e-05
ATG14	MTRF1	0.308588	0.00535322
ATG14	NAA16	0.345515	0.00169517
ATG14	NBPF1	0.328233	0.0029546
ATG14	NR2C1	0.0844595	0.456349
ATG14	NUP107	0.195938	0.0815312
ATG14	NUP85	0.15091	0.181482
ATG14	OFD1	0.266653	0.0168051
ATG14	OGT	0.288614	0.00942303
ATG14	PAPD7	0.0919738	0.417128
ATG14	PAXBP1	0.325741	0.0031929
ATG14	PHIP	0.399672	0.00023987
ATG14	PIGG	0.262574	0.0186216
ATG14	PMS1	0.185474	0.0995283
ATG14	PNISR	0.370384	0.00072012
ATG14	PNN	0.233649	0.0369881
ATG14	POLI	0.408137	0.000171225
ATG14	PRPF4B	0.238623	0.0330382
ATG14	PTMA	0.203394	0.0703665
ATG14	RABGGTB	0.30169	0.00653598
ATG14	RAP1GAP2	0.275299	0.0134526
ATG14	RBM26	0.324869	0.00328019
ATG14	RBM5	0.11834	0.295799
ATG14	RCOR3	0.327098	0.00306107
ATG14	RINT1	0.184958	0.10049
ATG14	RPL17	0.293231	0.00829657
ATG14	RPL21	-0.172235	0.126583
ATG14	RQCD1	-0.289671	0.00915394
ATG14	RUFY3	0.331158	0.00269538
ATG14	SCARB2	0.150887	0.181551
ATG14	SETD1B	0.308424	0.00537897
ATG14	SF3B1	0.281011	0.0115705
ATG14	SFPQ	0.453466	2.4e-05
ATG14	SH3YL1	0.333527	0.00250053
ATG14	SLC25A46	0.262496	0.018658
ATG14	SRSF7	0.17952	0.111076
ATG14	SUN1	0.264348	0.0178119
ATG14	SUPT7L	0.359535	0.00105501
ATG14	SYNJ1	0.232027	0.0383585
ATG14	TARBP1	0.112986	0.31834
ATG14	TARDBP	0.406308	0.000184302
ATG14	TFRC	0.24384	0.0292826
ATG14	THOC2	0.417863	0.000114938
ATG14	TIA1	0.262858	0.0184898
ATG14	TRAF3IP3	0.425108	8.47e-05
ATG14	TRIM52	0.227721	0.0422027
ATG14	TRMT13	0.291983	0.00858862
ATG14	TSC1	0.309837	0.00516069
ATG14	TTC13	0.294924	0.00791408
ATG14	UBXN4	0.302656	0.00635763
ATG14	UGGT2	0.148051	0.189991
ATG14	UPF3A	0.33165	0.00265384
ATG14	UPF3B	0.109935	0.331668
ATG14	USPL1	0.05695	0.615831
ATG14	VEGFC	-0.307516	0.00552366
ATG14	WDR19	0.142796	0.206376
ATG14	XIST	0.421254	9.97e-05
ATG14	ZBED5	0.329536	0.0028365
ATG14	ZFAND3	0.299253	0.00700589
ATG14	ZFC3H1	0.253499	0.0232758
ATG14	ZNF33B	0.266628	0.0168158
BTAF1	BTN2A1	0.481673	6.08e-06
BTAF1	C2CD5	0.467569	1.23e-05
BTAF1	CAPRIN2	0.558419	7.35e-08
BTAF1	CCDC93	0.522884	6.5e-07
BTAF1	CCNL1	0.54239	2.03e-07
BTAF1	CCNT2	0.676042	5.95e-12
BTAF1	CDC16	0.560065	6.6e-08
BTAF1	CELF1	0.437074	5.04e-05
BTAF1	CROCCP2	0.550976	1.19e-07
BTAF1	CSAD	0.425318	8.4e-05
BTAF1	CWC25	0.281784	0.0113343
BTAF1	DCLRE1C	0.445515	3.46e-05
BTAF1	DDHD2	0.278063	0.012511
BTAF1	DDX21	0.534698	3.24e-07
BTAF1	DHX15	0.642219	1.36e-10
BTAF1	DKFZP586I1420	0.498324	2.55e-06
BTAF1	DMTF1	0.544953	1.73e-07
BTAF1	DNAJC2	0.31424	0.00452972
BTAF1	DNM1L	0.568885	3.68e-08
BTAF1	EDRF1	0.617199	1.08e-09
BTAF1	EFHC1	0.55389	9.84e-08
BTAF1	EWSR1	0.394048	0.000298619
BTAF1	FADS1	-0.481038	6.28e-06
BTAF1	FAM111A	0.611337	1.71e-09
BTAF1	FAM188A	0.580218	1.69e-08
BTAF1	FASTKD2	0.598369	4.58e-09
BTAF1	FBXO9	0.45666	2.07e-05
BTAF1	FGD2	0.313766	0.00459427
BTAF1	FNBP4	0.576161	2.24e-08
BTAF1	FNDC3A	0.444364	3.64e-05
BTAF1	FUBP1	0.520997	7.25e-07
BTAF1	GSAP	0.551466	1.15e-07
BTAF1	HARS2	0.482801	5.74e-06
BTAF1	HECTD4	0.385244	0.000417554
BTAF1	HERC2P2	0.550966	1.19e-07
BTAF1	ID2	0.237143	0.0341749
BTAF1	IKBKAP	0.557789	7.66e-08
BTAF1	KANSL2	0.523954	6.11e-07
BTAF1	KIAA0907	0.636229	2.27e-10
BTAF1	KLHL24	0.433536	5.89e-05
BTAF1	KPNA2	0.601222	3.7e-09
BTAF1	LDHAL6B	-0.152391	0.177186
BTAF1	LETMD1	0.415508	0.000126725
BTAF1	LOC100506248	0.368578	0.000768085
BTAF1	LOC101928189	0.65925	2.95e-11
BTAF1	LOC101930578	0.00963433	0.932406
BTAF1	LOC441155	0.507632	1.54e-06
BTAF1	LUC7L3	0.675787	6.1e-12
BTAF1	LYST	0.252239	0.0239945
BTAF1	MALT1	0.427589	7.62e-05
BTAF1	MANBA	0.459817	1.78e-05
BTAF1	MARS	0.557709	7.7e-08
BTAF1	METTL3	0.511115	1.27e-06
BTAF1	MGEA5	0.475418	8.33e-06
BTAF1	MIR1304	0.653619	4.94e-11
BTAF1	MIR612	0.278296	0.0124343
BTAF1	MNT	0.546579	1.56e-07
BTAF1	MON2	0.650804	6.36e-11
BTAF1	MSTO1	0.132143	0.242625
BTAF1	MTMR9	0.52693	5.14e-07
BTAF1	MTRF1	0.404547	0.00019776
BTAF1	NAA16	0.635058	2.5e-10
BTAF1	NBPF1	0.37615	0.000584633
BTAF1	NR2C1	0.503941	1.88e-06
BTAF1	NUP107	0.601302	3.68e-09
BTAF1	NUP85	0.458833	1.86e-05
BTAF1	OFD1	0.398812	0.000248102
BTAF1	OGT	0.50091	2.22e-06
BTAF1	PAPD7	0.363662	0.000913782
BTAF1	PAXBP1	0.659237	2.96e-11
BTAF1	PHIP	0.512296	1.19e-06
BTAF1	PIGG	0.605281	2.72e-09
BTAF1	PMS1	0.642425	1.33e-10
BTAF1	PNISR	0.695431	8.17e-13
BTAF1	PNN	0.685182	2.38e-12
BTAF1	POLI	0.617831	1.03e-09
BTAF1	PRPF4B	0.652904	5.27e-11
BTAF1	PTMA	0.263788	0.0180642
BTAF1	RABGGTB	0.706709	2.39e-13
BTAF1	RAP1GAP2	0.296355	0.00760305
BTAF1	RBM26	0.602316	3.41e-09
BTAF1	RBM5	0.428531	7.32e-05
BTAF1	RCOR3	0.517621	8.8e-07
BTAF1	RINT1	0.485974	4.88e-06
BTAF1	RPL17	0.314609	0.00448017
BTAF1	RPL21	-0.205138	0.0679408
BTAF1	RQCD1	-0.300672	0.00672879
BTAF1	RUFY3	0.417925	0.000114641
BTAF1	SCARB2	0.17527	0.119934
BTAF1	SETD1B	0.286678	0.00993376
BTAF1	SF3B1	0.593424	6.59e-09
BTAF1	SFPQ	0.355421	0.00121523
BTAF1	SH3YL1	0.568432	3.79e-08
BTAF1	SLC25A46	0.512735	1.16e-06
BTAF1	SRSF7	0.615162	1.27e-09
BTAF1	SUN1	0.457448	1.99e-05
BTAF1	SUPT7L	0.678926	4.47e-12
BTAF1	SYNJ1	0.617653	1.04e-09
BTAF1	TARBP1	0.285075	0.0103747
BTAF1	TARDBP	0.568086	3.88e-08
BTAF1	TFRC	0.656849	3.68e-11
BTAF1	THOC2	0.494674	3.1e-06
BTAF1	TIA1	0.685364	2.33e-12
BTAF1	TRAF3IP3	0.578967	1.85e-08
BTAF1	TRIM52	0.635077	2.5e-10
BTAF1	TRMT13	0.478316	7.21e-06
BTAF1	TSC1	0.308222	0.00541097
BTAF1	TTC13	0.49129	3.7e-06
BTAF1	UBXN4	0.56134	6.08e-08
BTAF1	UGGT2	0.196157	0.0811852
BTAF1	UPF3A	0.285554	0.0102412
BTAF1	UPF3B	0.65447	4.57e-11
BTAF1	USPL1	0.491038	3.75e-06
BTAF1	VEGFC	-0.369303	0.000748485
BTAF1	WDR19	0.370388	0.000720012
BTAF1	XIST	0.417611	0.00011615
BTAF1	ZBED5	0.686115	2.16e-12
BTAF1	ZFAND3	0.258323	0.0206915
BTAF1	ZFC3H1	0.614161	1.37e-09
BTAF1	ZNF33B	0.44138	4.16e-05
BTN2A1	C2CD5	0.391578	0.000328377
BTN2A1	CAPRIN2	0.478619	7.1e-06
BTN2A1	CCDC93	0.509738	1.37e-06
BTN2A1	CCNL1	0.570394	3.32e-08
BTN2A1	CCNT2	0.384165	0.000434784
BTN2A1	CDC16	0.487176	4.59e-06
BTN2A1	CELF1	0.37988	0.000509845
BTN2A1	CROCCP2	0.514923	1.02e-06
BTN2A1	CSAD	0.401177	0.000226063
BTN2A1	CWC25	0.56055	6.4e-08
BTN2A1	DCLRE1C	0.476889	7.74e-06
BTN2A1	DDHD2	0.440029	4.42e-05
BTN2A1	DDX21	0.37011	0.000727213
BTN2A1	DHX15	0.548502	1.39e-07
BTN2A1	DKFZP586I1420	0.444356	3.64e-05
BTN2A1	DMTF1	0.578313	1.93e-08
BTN2A1	DNAJC2	0.497518	2.67e-06
BTN2A1	DNM1L	0.442354	3.99e-05
BTN2A1	EDRF1	0.583148	1.38e-08
BTN2A1	EFHC1	0.521636	6.99e-07
BTN2A1	EWSR1	0.402952	0.000210721
BTN2A1	FADS1	-0.434021	5.77e-05
BTN2A1	FAM111A	0.535102	3.16e-07
BTN2A1	FAM188A	0.447171	3.2e-05
BTN2A1	FASTKD2	0.441349	4.17e-05
BTN2A1	FBXO9	0.574081	2.59e-08
BTN2A1	FGD2	0.278284	0.0124385
BTN2A1	FNBP4	0.52879	4.6e-07
BTN2A1	FNDC3A	0.390176	0.000346457
BTN2A1	FUBP1	0.43811	4.82e-05
BTN2A1	GSAP	0.556776	8.18e-08
BTN2A1	HARS2	0.43853	4.73e-05
BTN2A1	HECTD4	0.42438	8.74e-05
BTN2A1	HERC2P2	0.388875	0.000364044
BTN2A1	ID2	0.223673	0.0461026
BTN2A1	IKBKAP	0.388361	0.000371213
BTN2A1	KANSL2	0.303659	0.00617688
BTN2A1	KIAA0907	0.534551	3.27e-07
BTN2A1	KLHL24	0.339384	0.00207192
BTN2A1	KPNA2	0.291997	0.00858529
BTN2A1	LDHAL6B	-0.217617	0.0524889
BTN2A1	LETMD1	0.419086	0.000109225
BTN2A1	LOC100506248	0.517416	8.9e-07
BTN2A1	LOC101928189	0.578325	1.93e-08
BTN2A1	LOC101930578	0.36978	0.000735856
BTN2A1	LOC441155	0.469387	1.12e-05
BTN2A1	LUC7L3	0.587734	9.95e-09
BTN2A1	LYST	0.350504	0.00143547
BTN2A1	MALT1	0.418369	0.000112538
BTN2A1	MANBA	0.60985	1.92e-09
BTN2A1	MARS	0.485223	5.07e-06
BTN2A1	METTL3	0.526485	5.27e-07
BTN2A1	MGEA5	0.384049	0.000436666
BTN2A1	MIR1304	0.488562	4.27e-06
BTN2A1	MIR612	0.193799	0.0849821
BTN2A1	MNT	0.356504	0.00117105
BTN2A1	MON2	0.484336	5.31e-06
BTN2A1	MSTO1	0.352453	0.00134418
BTN2A1	MTMR9	0.394199	0.000296887
BTN2A1	MTRF1	0.365649	0.000852128
BTN2A1	NAA16	0.419358	0.000107991
BTN2A1	NBPF1	0.519998	7.68e-07
BTN2A1	NR2C1	0.392036	0.000322665
BTN2A1	NUP107	0.513805	1.09e-06
BTN2A1	NUP85	0.654523	4.55e-11
BTN2A1	OFD1	0.0950688	0.401559
BTN2A1	OGT	0.400391	0.000233184
BTN2A1	PAPD7	0.565463	4.63e-08
BTN2A1	PAXBP1	0.50398	1.88e-06
BTN2A1	PHIP	0.520839	7.32e-07
BTN2A1	PIGG	0.587758	9.93e-09
BTN2A1	PMS1	0.43632	5.21e-05
BTN2A1	PNISR	0.473776	9.04e-06
BTN2A1	PNN	0.58374	1.32e-08
BTN2A1	POLI	0.4839	5.43e-06
BTN2A1	PRPF4B	0.469447	1.12e-05
BTN2A1	PTMA	0.320693	0.00372877
BTN2A1	RABGGTB	0.411921	0.000146839
BTN2A1	RAP1GAP2	0.288191	0.00953252
BTN2A1	RBM26	0.506548	1.63e-06
BTN2A1	RBM5	0.670002	1.07e-11
BTN2A1	RCOR3	0.481857	6.03e-06
BTN2A1	RINT1	0.436809	5.1e-05
BTN2A1	RPL17	0.513354	1.12e-06
BTN2A1	RPL21	-0.198511	0.0775299
BTN2A1	RQCD1	-0.242433	0.030258
BTN2A1	RUFY3	0.510683	1.3e-06
BTN2A1	SCARB2	0.182663	0.104857
BTN2A1	SETD1B	0.333844	0.00247546
BTN2A1	SF3B1	0.466025	1.32e-05
BTN2A1	SFPQ	0.29064	0.00891328
BTN2A1	SH3YL1	0.396549	0.000271034
BTN2A1	SLC25A46	0.295691	0.00774609
BTN2A1	SRSF7	0.547469	1.48e-07
BTN2A1	SUN1	0.2204	0.0494699
BTN2A1	SUPT7L	0.604605	2.87e-09
BTN2A1	SYNJ1	0.471184	1.03e-05
BTN2A1	TARBP1	0.275469	0.013393
BTN2A1	TARDBP	0.451237	2.66e-05
BTN2A1	TFRC	0.408475	0.000168902
BTN2A1	THOC2	0.520575	7.43e-07
BTN2A1	TIA1	0.462291	1.58e-05
BTN2A1	TRAF3IP3	0.481943	6e-06
BTN2A1	TRIM52	0.461074	1.68e-05
BTN2A1	TRMT13	0.40328	0.000207995
BTN2A1	TSC1	0.383934	0.000438555
BTN2A1	TTC13	0.599044	4.36e-09
BTN2A1	UBXN4	0.402482	0.000214686
BTN2A1	UGGT2	0.340496	0.00199843
BTN2A1	UPF3A	0.318953	0.0039313
BTN2A1	UPF3B	0.494961	3.05e-06
BTN2A1	USPL1	0.446222	3.35e-05
BTN2A1	VEGFC	-0.225544	0.0442648
BTN2A1	WDR19	0.504634	1.81e-06
BTN2A1	XIST	0.345068	0.00172039
BTN2A1	ZBED5	0.488944	4.19e-06
BTN2A1	ZFAND3	0.452281	2.53e-05
BTN2A1	ZFC3H1	0.545943	1.63e-07
BTN2A1	ZNF33B	0.390337	0.000344335
C2CD5	CAPRIN2	0.43787	4.87e-05
C2CD5	CCDC93	0.328134	0.00296375
C2CD5	CCNL1	0.280633	0.0116874
C2CD5	CCNT2	0.547767	1.45e-07
C2CD5	CDC16	0.52227	6.74e-07
C2CD5	CELF1	0.314219	0.00453268
C2CD5	CROCCP2	0.476089	8.06e-06
C2CD5	CSAD	0.111212	0.326046
C2CD5	CWC25	0.232688	0.037795
C2CD5	DCLRE1C	0.557418	7.84e-08
C2CD5	DDHD2	0.297357	0.0073917
C2CD5	DDX21	0.467501	1.23e-05
C2CD5	DHX15	0.589077	9.04e-09
C2CD5	DKFZP586I1420	0.50531	1.75e-06
C2CD5	DMTF1	0.629514	3.98e-10
C2CD5	DNAJC2	0.349951	0.00146236
C2CD5	DNM1L	0.531845	3.84e-07
C2CD5	EDRF1	0.56934	3.57e-08
C2CD5	EFHC1	0.364379	0.000891084
C2CD5	EWSR1	0.328229	0.00295502
C2CD5	FADS1	-0.319684	0.00384507
C2CD5	FAM111A	0.539571	2.41e-07
C2CD5	FAM188A	0.572981	2.79e-08
C2CD5	FASTKD2	0.504584	1.82e-06
C2CD5	FBXO9	0.275265	0.0134646
C2CD5	FGD2	0.195089	0.0828879
C2CD5	FNBP4	0.395526	0.000282025
C2CD5	FNDC3A	0.372259	0.00067322
C2CD5	FUBP1	0.595237	5.77e-09
C2CD5	GSAP	0.48085	6.34e-06
C2CD5	HARS2	0.280828	0.0116269
C2CD5	HECTD4	0.215659	0.0547025
C2CD5	HERC2P2	0.292583	0.00844705
C2CD5	ID2	0.148712	0.187999
C2CD5	IKBKAP	0.610069	1.89e-09
C2CD5	KANSL2	0.412939	0.000140852
C2CD5	KIAA0907	0.531755	3.86e-07
C2CD5	KLHL24	0.437082	5.04e-05
C2CD5	KPNA2	0.486938	4.65e-06
C2CD5	LDHAL6B	-0.134652	0.233715
C2CD5	LETMD1	0.210792	0.0605384
C2CD5	LOC100506248	0.492703	3.44e-06
C2CD5	LOC101928189	0.58912	9.01e-09
C2CD5	LOC101930578	0.171813	0.127531
C2CD5	LOC441155	0.445032	3.53e-05
C2CD5	LUC7L3	0.579715	1.75e-08
C2CD5	LYST	0.343894	0.00178821
C2CD5	MALT1	0.498708	2.5e-06
C2CD5	MANBA	0.453639	2.38e-05
C2CD5	MARS	0.34035	0.00200797
C2CD5	METTL3	0.204598	0.0686851
C2CD5	MGEA5	0.527073	5.09e-07
C2CD5	MIR1304	0.590486	8.16e-09
C2CD5	MIR612	0.0895883	0.429363
C2CD5	MNT	0.352089	0.00136081
C2CD5	MON2	0.453556	2.39e-05
C2CD5	MSTO1	-0.0544767	0.631268
C2CD5	MTMR9	0.23099	0.0392566
C2CD5	MTRF1	0.310071	0.00512523
C2CD5	NAA16	0.443578	3.77e-05
C2CD5	NBPF1	0.380585	0.000496731
C2CD5	NR2C1	0.38519	0.000418397
C2CD5	NUP107	0.587225	1.03e-08
C2CD5	NUP85	0.277257	0.0127794
C2CD5	OFD1	0.081173	0.474121
C2CD5	OGT	0.307728	0.00548961
C2CD5	PAPD7	0.427568	7.63e-05
C2CD5	PAXBP1	0.45966	1.79e-05
C2CD5	PHIP	0.555719	8.75e-08
C2CD5	PIGG	0.300042	0.00685046
C2CD5	PMS1	0.675683	6.16e-12
C2CD5	PNISR	0.541682	2.12e-07
C2CD5	PNN	0.529666	4.37e-07
C2CD5	POLI	0.503981	1.88e-06
C2CD5	PRPF4B	0.590378	8.23e-09
C2CD5	PTMA	0.499539	2.39e-06
C2CD5	RABGGTB	0.640781	1.54e-10
C2CD5	RAP1GAP2	0.236202	0.0349147
C2CD5	RBM26	0.560249	6.53e-08
C2CD5	RBM5	0.242395	0.0302847
C2CD5	RCOR3	0.499027	2.46e-06
C2CD5	RINT1	0.517806	8.7e-07
C2CD5	RPL17	0.125574	0.267047
C2CD5	RPL21	-0.0363848	0.74865
C2CD5	RQCD1	-0.314687	0.0044697
C2CD5	RUFY3	0.456147	2.12e-05
C2CD5	SCARB2	0.166985	0.138749
C2CD5	SETD1B	0.162472	0.149893
C2CD5	SF3B1	0.557796	7.65e-08
C2CD5	SFPQ	0.366744	0.000819777
C2CD5	SH3YL1	0.59861	4.5e-09
C2CD5	SLC25A46	0.466535	1.29e-05
C2CD5	SRSF7	0.490124	3.94e-06
C2CD5	SUN1	0.178513	0.113127
C2CD5	SUPT7L	0.480848	6.34e-06
C2CD5	SYNJ1	0.528742	4.62e-07
C2CD5	TARBP1	0.225349	0.0444535
C2CD5	TARDBP	0.558074	7.52e-08
C2CD5	TFRC	0.475573	8.27e-06
C2CD5	THOC2	0.566107	4.43e-08
C2CD5	TIA1	0.643399	1.22e-10
C2CD5	TRAF3IP3	0.645344	1.03e-10
C2CD5	TRIM52	0.480974	6.3e-06
C2CD5	TRMT13	0.516122	9.58e-07
C2CD5	TSC1	0.247891	0.0266207
C2CD5	TTC13	0.472978	9.41e-06
C2CD5	UBXN4	0.517054	9.08e-07
C2CD5	UGGT2	0.111726	0.323804
C2CD5	UPF3A	0.315442	0.00436992
C2CD5	UPF3B	0.455785	2.15e-05
C2CD5	USPL1	0.536415	2.92e-07
C2CD5	VEGFC	-0.319067	0.00391766
C2CD5	WDR19	0.201359	0.0732847
C2CD5	XIST	0.245099	0.0284322
C2CD5	ZBED5	0.643196	1.25e-10
C2CD5	ZFAND3	0.219254	0.0506949
C2CD5	ZFC3H1	0.586478	1.09e-08
C2CD5	ZNF33B	0.413581	0.000137188
CAPRIN2	CCDC93	0.412474	0.000143557
CAPRIN2	CCNL1	0.43305	6.02e-05
CAPRIN2	CCNT2	0.475383	8.35e-06
CAPRIN2	CDC16	0.534162	3.34e-07
CAPRIN2	CELF1	0.50394	1.88e-06
CAPRIN2	CROCCP2	0.399121	0.000245119
CAPRIN2	CSAD	0.193111	0.0861167
CAPRIN2	CWC25	0.456093	2.12e-05
CAPRIN2	DCLRE1C	0.522779	6.54e-07
CAPRIN2	DDHD2	0.246558	0.0274731
CAPRIN2	DDX21	0.46742	1.24e-05
CAPRIN2	DHX15	0.452808	2.47e-05
CAPRIN2	DKFZP586I1420	0.534466	3.28e-07
CAPRIN2	DMTF1	0.471398	1.02e-05
CAPRIN2	DNAJC2	0.353594	0.00129323
CAPRIN2	DNM1L	0.496628	2.79e-06
CAPRIN2	EDRF1	0.470203	1.08e-05
CAPRIN2	EFHC1	0.397705	0.000259092
CAPRIN2	EWSR1	0.290643	0.00891235
CAPRIN2	FADS1	-0.458962	1.85e-05
CAPRIN2	FAM111A	0.551489	1.15e-07
CAPRIN2	FAM188A	0.458958	1.85e-05
CAPRIN2	FASTKD2	0.437338	4.98e-05
CAPRIN2	FBXO9	0.345007	0.00172385
CAPRIN2	FGD2	0.179955	0.110198
CAPRIN2	FNBP4	0.576055	2.26e-08
CAPRIN2	FNDC3A	0.380981	0.000489508
CAPRIN2	FUBP1	0.397678	0.000259357
CAPRIN2	GSAP	0.454877	2.25e-05
CAPRIN2	HARS2	0.412688	0.000142306
CAPRIN2	HECTD4	0.395244	0.000285122
CAPRIN2	HERC2P2	0.455941	2.14e-05
CAPRIN2	ID2	0.314438	0.00450309
CAPRIN2	IKBKAP	0.472074	9.84e-06
CAPRIN2	KANSL2	0.301201	0.00662793
CAPRIN2	KIAA0907	0.478128	7.28e-06
CAPRIN2	KLHL24	0.498769	2.49e-06
CAPRIN2	KPNA2	0.469809	1.1e-05
CAPRIN2	LDHAL6B	-0.195944	0.0815215
CAPRIN2	LETMD1	0.340524	0.0019966
CAPRIN2	LOC100506248	0.409195	0.000164057
CAPRIN2	LOC101928189	0.502152	2.08e-06
CAPRIN2	LOC101930578	0.12013	0.2885
CAPRIN2	LOC441155	0.579547	1.77e-08
CAPRIN2	LUC7L3	0.550541	1.22e-07
CAPRIN2	LYST	0.470681	1.05e-05
CAPRIN2	MALT1	0.439105	4.61e-05
CAPRIN2	MANBA	0.481016	6.29e-06
CAPRIN2	MARS	0.39641	0.000272503
CAPRIN2	METTL3	0.381958	0.000472082
CAPRIN2	MGEA5	0.480343	6.51e-06
CAPRIN2	MIR1304	0.389176	0.000359902
CAPRIN2	MIR612	0.195053	0.0829449
CAPRIN2	MNT	0.36899	0.000756905
CAPRIN2	MON2	0.50847	1.47e-06
CAPRIN2	MSTO1	0.215608	0.0547615
CAPRIN2	MTMR9	0.473801	9.03e-06
CAPRIN2	MTRF1	0.258503	0.0206003
CAPRIN2	NAA16	0.487732	4.46e-06
CAPRIN2	NBPF1	0.417406	0.000117141
CAPRIN2	NR2C1	0.383519	0.000445407
CAPRIN2	NUP107	0.587864	9.86e-09
CAPRIN2	NUP85	0.336569	0.00226888
CAPRIN2	OFD1	0.203205	0.0706326
CAPRIN2	OGT	0.38383	0.000440266
CAPRIN2	PAPD7	0.339244	0.00208137
CAPRIN2	PAXBP1	0.576504	2.19e-08
CAPRIN2	PHIP	0.536965	2.82e-07
CAPRIN2	PIGG	0.446021	3.38e-05
CAPRIN2	PMS1	0.573208	2.75e-08
CAPRIN2	PNISR	0.581472	1.55e-08
CAPRIN2	PNN	0.530376	4.19e-07
CAPRIN2	POLI	0.545028	1.72e-07
CAPRIN2	PRPF4B	0.514907	1.03e-06
CAPRIN2	PTMA	0.302309	0.00642121
CAPRIN2	RABGGTB	0.542604	2e-07
CAPRIN2	RAP1GAP2	0.213233	0.0575515
CAPRIN2	RBM26	0.445471	3.46e-05
CAPRIN2	RBM5	0.434333	5.69e-05
CAPRIN2	RCOR3	0.535763	3.04e-07
CAPRIN2	RINT1	0.433314	5.95e-05
CAPRIN2	RPL17	0.532794	3.63e-07
CAPRIN2	RPL21	-0.145213	0.198719
CAPRIN2	RQCD1	-0.28193	0.0112901
CAPRIN2	RUFY3	0.477725	7.43e-06
CAPRIN2	SCARB2	0.16431	0.145276
CAPRIN2	SETD1B	0.337071	0.00223256
CAPRIN2	SF3B1	0.62939	4.02e-10
CAPRIN2	SFPQ	0.321081	0.00368486
CAPRIN2	SH3YL1	0.479567	6.77e-06
CAPRIN2	SLC25A46	0.329941	0.00280068
CAPRIN2	SRSF7	0.509626	1.38e-06
CAPRIN2	SUN1	0.364644	0.000882814
CAPRIN2	SUPT7L	0.528401	4.71e-07
CAPRIN2	SYNJ1	0.498118	2.58e-06
CAPRIN2	TARBP1	0.248517	0.0262284
CAPRIN2	TARDBP	0.536068	2.98e-07
CAPRIN2	TFRC	0.501101	2.2e-06
CAPRIN2	THOC2	0.496057	2.88e-06
CAPRIN2	TIA1	0.6149	1.29e-09
CAPRIN2	TRAF3IP3	0.551546	1.14e-07
CAPRIN2	TRIM52	0.497239	2.71e-06
CAPRIN2	TRMT13	0.495932	2.9e-06
CAPRIN2	TSC1	0.412234	0.000144974
CAPRIN2	TTC13	0.563237	5.36e-08
CAPRIN2	UBXN4	0.428689	7.27e-05
CAPRIN2	UGGT2	0.461549	1.64e-05
CAPRIN2	UPF3A	0.285263	0.0103222
CAPRIN2	UPF3B	0.510294	1.33e-06
CAPRIN2	USPL1	0.400886	0.000228673
CAPRIN2	VEGFC	-0.163622	0.146992
CAPRIN2	WDR19	0.321044	0.00368902
CAPRIN2	XIST	0.487149	4.6e-06
CAPRIN2	ZBED5	0.604314	2.93e-09
CAPRIN2	ZFAND3	0.256087	0.0218571
CAPRIN2	ZFC3H1	0.620671	8.19e-10
CAPRIN2	ZNF33B	0.422112	9.62e-05
CCDC93	CCNL1	0.537157	2.79e-07
CCDC93	CCNT2	0.467734	1.22e-05
CCDC93	CDC16	0.426925	7.84e-05
CCDC93	CELF1	0.335305	0.00236271
CCDC93	CROCCP2	0.427116	7.78e-05
CCDC93	CSAD	0.404711	0.000196469
CCDC93	CWC25	0.299522	0.00695249
CCDC93	DCLRE1C	0.347906	0.00156584
CCDC93	DDHD2	0.343603	0.00180543
CCDC93	DDX21	0.255084	0.0223982
CCDC93	DHX15	0.400272	0.000234274
CCDC93	DKFZP586I1420	0.360588	0.00101722
CCDC93	DMTF1	0.475757	8.19e-06
CCDC93	DNAJC2	0.2747	0.0136647
CCDC93	DNM1L	0.315687	0.004338
CCDC93	EDRF1	0.517708	8.75e-07
CCDC93	EFHC1	0.545844	1.64e-07
CCDC93	EWSR1	0.414973	0.000129554
CCDC93	FADS1	-0.400509	0.000232103
CCDC93	FAM111A	0.394409	0.000294487
CCDC93	FAM188A	0.591645	7.5e-09
CCDC93	FASTKD2	0.301874	0.00650156
CCDC93	FBXO9	0.465741	1.34e-05
CCDC93	FGD2	0.244108	0.0290995
CCDC93	FNBP4	0.579404	1.79e-08
CCDC93	FNDC3A	0.334289	0.00244058
CCDC93	FUBP1	0.465396	1.36e-05
CCDC93	GSAP	0.380191	0.000504018
CCDC93	HARS2	0.527346	5.01e-07
CCDC93	HECTD4	0.375198	0.000605271
CCDC93	HERC2P2	0.445632	3.44e-05
CCDC93	ID2	0.0260213	0.818778
CCDC93	IKBKAP	0.304789	0.00597869
CCDC93	KANSL2	0.376339	0.000580613
CCDC93	KIAA0907	0.435642	5.37e-05
CCDC93	KLHL24	0.319475	0.00386949
CCDC93	KPNA2	0.285419	0.0102787
CCDC93	LDHAL6B	-0.344296	0.00176472
CCDC93	LETMD1	0.416387	0.0001222
CCDC93	LOC100506248	0.306456	0.00569675
CCDC93	LOC101928189	0.555045	9.14e-08
CCDC93	LOC101930578	0.208964	0.0628563
CCDC93	LOC441155	0.459213	1.83e-05
CCDC93	LUC7L3	0.552826	1.05e-07
CCDC93	LYST	0.262019	0.0188815
CCDC93	MALT1	0.222492	0.0472949
CCDC93	MANBA	0.463711	1.48e-05
CCDC93	MARS	0.51302	1.14e-06
CCDC93	METTL3	0.485806	4.92e-06
CCDC93	MGEA5	0.492443	3.49e-06
CCDC93	MIR1304	0.488178	4.36e-06
CCDC93	MIR612	0.245538	0.028141
CCDC93	MNT	0.412713	0.00014216
CCDC93	MON2	0.463314	1.51e-05
CCDC93	MSTO1	0.181405	0.107312
CCDC93	MTMR9	0.268393	0.0160778
CCDC93	MTRF1	0.403262	0.000208145
CCDC93	NAA16	0.470194	1.08e-05
CCDC93	NBPF1	0.333047	0.00253895
CCDC93	NR2C1	0.421247	9.98e-05
CCDC93	NUP107	0.423424	9.1e-05
CCDC93	NUP85	0.434468	5.66e-05
CCDC93	OFD1	0.264815	0.0176037
CCDC93	OGT	0.569717	3.48e-08
CCDC93	PAPD7	0.224582	0.0452017
CCDC93	PAXBP1	0.401348	0.000224541
CCDC93	PHIP	0.323203	0.00345305
CCDC93	PIGG	0.36642	0.000829214
CCDC93	PMS1	0.40905	0.00016502
CCDC93	PNISR	0.472432	9.66e-06
CCDC93	PNN	0.568593	3.75e-08
CCDC93	POLI	0.401729	0.000221185
CCDC93	PRPF4B	0.512388	1.18e-06
CCDC93	PTMA	0.187574	0.0956866
CCDC93	RABGGTB	0.454168	2.32e-05
CCDC93	RAP1GAP2	0.357397	0.00113571
CCDC93	RBM26	0.375799	0.000592172
CCDC93	RBM5	0.623874	6.32e-10
CCDC93	RCOR3	0.332292	0.00260048
CCDC93	RINT1	0.323158	0.00345779
CCDC93	RPL17	0.293226	0.00829761
CCDC93	RPL21	-0.205543	0.067387
CCDC93	RQCD1	-0.39483	0.000289724
CCDC93	RUFY3	0.281312	0.0114779
CCDC93	SCARB2	0.0485003	0.669216
CCDC93	SETD1B	0.252327	0.0239437
CCDC93	SF3B1	0.397662	0.00025952
CCDC93	SFPQ	0.360929	0.00100525
CCDC93	SH3YL1	0.37284	0.000659255
CCDC93	SLC25A46	0.228019	0.0419263
CCDC93	SRSF7	0.429204	7.11e-05
CCDC93	SUN1	0.266469	0.0168838
CCDC93	SUPT7L	0.437002	5.06e-05
CCDC93	SYNJ1	0.36385	0.000907785
CCDC93	TARBP1	0.25237	0.0239189
CCDC93	TARDBP	0.505621	1.72e-06
CCDC93	TFRC	0.386355	0.000400451
CCDC93	THOC2	0.297089	0.00744775
CCDC93	TIA1	0.390837	0.000337824
CCDC93	TRAF3IP3	0.410937	0.000152852
CCDC93	TRIM52	0.346118	0.00166164
CCDC93	TRMT13	0.442136	4.02e-05
CCDC93	TSC1	0.361516	0.000984928
CCDC93	TTC13	0.408458	0.000169021
CCDC93	UBXN4	0.386725	0.000394916
CCDC93	UGGT2	0.328043	0.00297224
CCDC93	UPF3A	0.32319	0.00345444
CCDC93	UPF3B	0.42284	9.33e-05
CCDC93	USPL1	0.313286	0.00466028
CCDC93	VEGFC	-0.27056	0.0152102
CCDC93	WDR19	0.256356	0.0217138
CCDC93	XIST	0.419484	0.000107421
CCDC93	ZBED5	0.520098	7.63e-07
CCDC93	ZFAND3	0.28611	0.0100881
CCDC93	ZFC3H1	0.541962	2.08e-07
CCDC93	ZNF33B	0.350872	0.0014178
CCNL1	CCNT2	0.423917	8.91e-05
CCNL1	CDC16	0.422165	9.6e-05
CCNL1	CELF1	0.479315	6.86e-06
CCNL1	CROCCP2	0.500032	2.33e-06
CCNL1	CSAD	0.385797	0.000408962
CCNL1	CWC25	0.488696	4.24e-06
CCNL1	DCLRE1C	0.331063	0.00270347
CCNL1	DDHD2	0.219261	0.0506876
CCNL1	DDX21	0.326645	0.00310458
CCNL1	DHX15	0.500063	2.33e-06
CCNL1	DKFZP586I1420	0.438776	4.68e-05
CCNL1	DMTF1	0.469643	1.11e-05
CCNL1	DNAJC2	0.308038	0.00544007
CCNL1	DNM1L	0.388302	0.000372051
CCNL1	EDRF1	0.608835	2.08e-09
CCNL1	EFHC1	0.505083	1.77e-06
CCNL1	EWSR1	0.550704	1.21e-07
CCNL1	FADS1	-0.386249	0.000402068
CCNL1	FAM111A	0.588269	9.58e-09
CCNL1	FAM188A	0.36145	0.000987205
CCNL1	FASTKD2	0.377426	0.000557984
CCNL1	FBXO9	0.537974	2.66e-07
CCNL1	FGD2	0.236873	0.0343856
CCNL1	FNBP4	0.448824	2.97e-05
CCNL1	FNDC3A	0.43054	6.71e-05
CCNL1	FUBP1	0.33031	0.00276832
CCNL1	GSAP	0.515285	1e-06
CCNL1	HARS2	0.288419	0.00947322
CCNL1	HECTD4	0.404285	0.000199839
CCNL1	HERC2P2	0.42965	6.97e-05
CCNL1	ID2	0.0631967	0.577589
CCNL1	IKBKAP	0.268182	0.0161645
CCNL1	KANSL2	0.327176	0.00305368
CCNL1	KIAA0907	0.366995	0.000812508
CCNL1	KLHL24	0.387106	0.000389269
CCNL1	KPNA2	0.359526	0.00105534
CCNL1	LDHAL6B	-0.193038	0.0862377
CCNL1	LETMD1	0.251972	0.0241489
CCNL1	LOC100506248	0.304032	0.00611078
CCNL1	LOC101928189	0.5451	1.71e-07
CCNL1	LOC101930578	0.0891436	0.431667
CCNL1	LOC441155	0.539632	2.4e-07
CCNL1	LUC7L3	0.472121	9.81e-06
CCNL1	LYST	0.448732	2.98e-05
CCNL1	MALT1	0.300354	0.00678999
CCNL1	MANBA	0.471776	9.98e-06
CCNL1	MARS	0.421663	9.8e-05
CCNL1	METTL3	0.477202	7.62e-06
CCNL1	MGEA5	0.460803	1.7e-05
CCNL1	MIR1304	0.517188	9.01e-07
CCNL1	MIR612	0.58038	1.67e-08
CCNL1	MNT	0.474418	8.76e-06
CCNL1	MON2	0.605738	2.63e-09
CCNL1	MSTO1	0.241846	0.0306735
CCNL1	MTMR9	0.550671	1.21e-07
CCNL1	MTRF1	0.466673	1.28e-05
CCNL1	NAA16	0.518423	8.4e-07
CCNL1	NBPF1	0.331394	0.00267532
CCNL1	NR2C1	0.512082	1.2e-06
CCNL1	NUP107	0.431941	6.31e-05
CCNL1	NUP85	0.433508	5.9e-05
CCNL1	OFD1	0.112744	0.319387
CCNL1	OGT	0.517474	8.87e-07
CCNL1	PAPD7	0.361884	0.000972391
CCNL1	PAXBP1	0.535415	3.1e-07
CCNL1	PHIP	0.45255	2.5e-05
CCNL1	PIGG	0.382038	0.000470672
CCNL1	PMS1	0.394764	0.00029047
CCNL1	PNISR	0.52382	6.16e-07
CCNL1	PNN	0.606264	2.53e-09
CCNL1	POLI	0.44432	3.65e-05
CCNL1	PRPF4B	0.450194	2.79e-05
CCNL1	PTMA	0.135799	0.229721
CCNL1	RABGGTB	0.456075	2.12e-05
CCNL1	RAP1GAP2	0.187687	0.0954842
CCNL1	RBM26	0.414464	0.000132298
CCNL1	RBM5	0.496751	2.78e-06
CCNL1	RCOR3	0.487149	4.6e-06
CCNL1	RINT1	0.307124	0.0055871
CCNL1	RPL17	0.369953	0.000731307
CCNL1	RPL21	-0.39395	0.00029975
CCNL1	RQCD1	-0.130254	0.249482
CCNL1	RUFY3	0.460615	1.71e-05
CCNL1	SCARB2	0.167696	0.137051
CCNL1	SETD1B	0.355838	0.00119806
CCNL1	SF3B1	0.622753	6.92e-10
CCNL1	SFPQ	0.326401	0.00312819
CCNL1	SH3YL1	0.394134	0.000297631
CCNL1	SLC25A46	0.28029	0.0117947
CCNL1	SRSF7	0.672078	8.77e-12
CCNL1	SUN1	0.278749	0.0122866
CCNL1	SUPT7L	0.67148	9.29e-12
CCNL1	SYNJ1	0.445979	3.38e-05
CCNL1	TARBP1	0.342387	0.00187887
CCNL1	TARDBP	0.394187	0.000297023
CCNL1	TFRC	0.41584	0.000125
CCNL1	THOC2	0.359779	0.00104617
CCNL1	TIA1	0.462082	1.6e-05
CCNL1	TRAF3IP3	0.43276	6.09e-05
CCNL1	TRIM52	0.407623	0.000174808
CCNL1	TRMT13	0.387552	0.000382768
CCNL1	TSC1	0.384797	0.000424614
CCNL1	TTC13	0.443004	3.87e-05
CCNL1	UBXN4	0.506647	1.63e-06
CCNL1	UGGT2	0.254056	0.0229643
CCNL1	UPF3A	0.252819	0.0236611
CCNL1	UPF3B	0.416084	0.000123744
CCNL1	USPL1	0.353567	0.00129441
CCNL1	VEGFC	-0.17717	0.115909
CCNL1	WDR19	0.37355	0.000642543
CCNL1	XIST	0.505234	1.76e-06
CCNL1	ZBED5	0.595158	5.81e-09
CCNL1	ZFAND3	0.230124	0.0400199
CCNL1	ZFC3H1	0.490088	3.94e-06
CCNL1	ZNF33B	0.490546	3.85e-06
CCNT2	CDC16	0.536618	2.88e-07
CCNT2	CELF1	0.441326	4.17e-05
CCNT2	CROCCP2	0.532307	3.74e-07
CCNT2	CSAD	0.388982	0.000362571
CCNT2	CWC25	0.200915	0.0739331
CCNT2	DCLRE1C	0.41423	0.000133579
CCNT2	DDHD2	0.284192	0.0106251
CCNT2	DDX21	0.51957	7.87e-07
CCNT2	DHX15	0.722299	3.97e-14
CCNT2	DKFZP586I1420	0.440098	4.41e-05
CCNT2	DMTF1	0.627013	4.89e-10
CCNT2	DNAJC2	0.167293	0.138011
CCNT2	DNM1L	0.527112	5.08e-07
CCNT2	EDRF1	0.652427	5.5e-11
CCNT2	EFHC1	0.463563	1.49e-05
CCNT2	EWSR1	0.36295	0.000936856
CCNT2	FADS1	-0.311057	0.00497844
CCNT2	FAM111A	0.498964	2.47e-06
CCNT2	FAM188A	0.526734	5.2e-07
CCNT2	FASTKD2	0.624526	5.99e-10
CCNT2	FBXO9	0.36342	0.000921576
CCNT2	FGD2	0.292194	0.00853861
CCNT2	FNBP4	0.461801	1.62e-05
CCNT2	FNDC3A	0.557016	8.05e-08
CCNT2	FUBP1	0.59071	8.03e-09
CCNT2	GSAP	0.500818	2.23e-06
CCNT2	HARS2	0.396245	0.000274261
CCNT2	HECTD4	0.397377	0.000262431
CCNT2	HERC2P2	0.482854	5.73e-06
CCNT2	ID2	0.172161	0.126751
CCNT2	IKBKAP	0.605122	2.76e-09
CCNT2	KANSL2	0.527512	4.96e-07
CCNT2	KIAA0907	0.653442	5.02e-11
CCNT2	KLHL24	0.61671	1.12e-09
CCNT2	KPNA2	0.709658	1.72e-13
CCNT2	LDHAL6B	-0.289016	0.0093197
CCNT2	LETMD1	0.382614	0.000460696
CCNT2	LOC100506248	0.218637	0.0513652
CCNT2	LOC101928189	0.729521	1.66e-14
CCNT2	LOC101930578	0.130619	0.248147
CCNT2	LOC441155	0.556641	8.25e-08
CCNT2	LUC7L3	0.674675	6.8e-12
CCNT2	LYST	0.427631	7.61e-05
CCNT2	MALT1	0.57561	2.33e-08
CCNT2	MANBA	0.434982	5.53e-05
CCNT2	MARS	0.391262	0.000332372
CCNT2	METTL3	0.471995	9.87e-06
CCNT2	MGEA5	0.541977	2.08e-07
CCNT2	MIR1304	0.671582	9.2e-12
CCNT2	MIR612	0.294293	0.00805483
CCNT2	MNT	0.387916	0.000377533
CCNT2	MON2	0.607942	2.22e-09
CCNT2	MSTO1	0.11013	0.330805
CCNT2	MTMR9	0.281768	0.0113392
CCNT2	MTRF1	0.319828	0.00382823
CCNT2	NAA16	0.626236	5.21e-10
CCNT2	NBPF1	0.305547	0.00584909
CCNT2	NR2C1	0.470922	1.04e-05
CCNT2	NUP107	0.654963	4.37e-11
CCNT2	NUP85	0.365132	0.00086778
CCNT2	OFD1	0.279027	0.0121964
CCNT2	OGT	0.45826	1.92e-05
CCNT2	PAPD7	0.177625	0.114959
CCNT2	PAXBP1	0.617598	1.05e-09
CCNT2	PHIP	0.497349	2.69e-06
CCNT2	PIGG	0.341893	0.00190944
CCNT2	PMS1	0.61672	1.12e-09
CCNT2	PNISR	0.751536	9.62e-16
CCNT2	PNN	0.709923	1.67e-13
CCNT2	POLI	0.596653	5.2e-09
CCNT2	PRPF4B	0.795152	1.28e-18
CCNT2	PTMA	0.156292	0.166223
CCNT2	RABGGTB	0.834615	6.77e-22
CCNT2	RAP1GAP2	0.29045	0.00896002
CCNT2	RBM26	0.353569	0.00129432
CCNT2	RBM5	0.319841	0.00382668
CCNT2	RCOR3	0.562703	5.55e-08
CCNT2	RINT1	0.582462	1.45e-08
CCNT2	RPL17	0.237197	0.034133
CCNT2	RPL21	-0.168832	0.134371
CCNT2	RQCD1	-0.358374	0.00109819
CCNT2	RUFY3	0.352203	0.00135558
CCNT2	SCARB2	0.187312	0.0961601
CCNT2	SETD1B	0.153821	0.173106
CCNT2	SF3B1	0.633818	2.78e-10
CCNT2	SFPQ	0.409436	0.000162461
CCNT2	SH3YL1	0.472241	9.76e-06
CCNT2	SLC25A46	0.610757	1.79e-09
CCNT2	SRSF7	0.620936	8.01e-10
CCNT2	SUN1	0.418888	0.000110131
CCNT2	SUPT7L	0.543087	1.94e-07
CCNT2	SYNJ1	0.647664	8.42e-11
CCNT2	TARBP1	0.0754201	0.506109
CCNT2	TARDBP	0.531163	4e-07
CCNT2	TFRC	0.574794	2.46e-08
CCNT2	THOC2	0.417885	0.000114833
CCNT2	TIA1	0.721076	4.59e-14
CCNT2	TRAF3IP3	0.599689	4.15e-09
CCNT2	TRIM52	0.66839	1.25e-11
CCNT2	TRMT13	0.641557	1.44e-10
CCNT2	TSC1	0.15686	0.164669
CCNT2	TTC13	0.566347	4.36e-08
CCNT2	UBXN4	0.570697	3.26e-08
CCNT2	UGGT2	0.194106	0.0844805
CCNT2	UPF3A	0.304134	0.00609288
CCNT2	UPF3B	0.584609	1.24e-08
CCNT2	USPL1	0.492807	3.42e-06
CCNT2	VEGFC	-0.305013	0.00594019
CCNT2	WDR19	0.254318	0.0228186
CCNT2	XIST	0.315184	0.00440373
CCNT2	ZBED5	0.719593	5.47e-14
CCNT2	ZFAND3	0.168529	0.135082
CCNT2	ZFC3H1	0.611475	1.69e-09
CCNT2	ZNF33B	0.447649	3.14e-05
CDC16	CELF1	0.37015	0.000726184
CDC16	CROCCP2	0.517689	8.76e-07
CDC16	CSAD	0.0334851	0.768094
CDC16	CWC25	0.235675	0.035334
CDC16	DCLRE1C	0.243251	0.0296879
CDC16	DDHD2	0.229285	0.0407706
CDC16	DDX21	0.532471	3.7e-07
CDC16	DHX15	0.582682	1.42e-08
CDC16	DKFZP586I1420	0.608777	2.09e-09
CDC16	DMTF1	0.517574	8.82e-07
CDC16	DNAJC2	0.276511	0.0130325
CDC16	DNM1L	0.611464	1.69e-09
CDC16	EDRF1	0.598982	4.38e-09
CDC16	EFHC1	0.483888	5.43e-06
CDC16	EWSR1	0.349703	0.00147456
CDC16	FADS1	-0.415633	0.000126073
CDC16	FAM111A	0.567026	4.17e-08
CDC16	FAM188A	0.470226	1.08e-05
CDC16	FASTKD2	0.644035	1.16e-10
CDC16	FBXO9	0.431508	6.43e-05
CDC16	FGD2	0.272136	0.014605
CDC16	FNBP4	0.374696	0.000616417
CDC16	FNDC3A	0.270267	0.0153251
CDC16	FUBP1	0.472747	9.52e-06
CDC16	GSAP	0.548128	1.42e-07
CDC16	HARS2	0.325631	0.0032038
CDC16	HECTD4	0.296865	0.00749487
CDC16	HERC2P2	0.313826	0.00458597
CDC16	ID2	0.0323936	0.775451
CDC16	IKBKAP	0.568031	3.9e-08
CDC16	KANSL2	0.45624	2.11e-05
CDC16	KIAA0907	0.477946	7.34e-06
CDC16	KLHL24	0.429248	7.1e-05
CDC16	KPNA2	0.558223	7.45e-08
CDC16	LDHAL6B	-0.0630335	0.578574
CDC16	LETMD1	0.411403	0.000149975
CDC16	LOC100506248	0.3828	0.000457523
CDC16	LOC101928189	0.506089	1.68e-06
CDC16	LOC101930578	0.230456	0.0397259
CDC16	LOC441155	0.52295	6.48e-07
CDC16	LUC7L3	0.473083	9.36e-06
CDC16	LYST	0.441072	4.22e-05
CDC16	MALT1	0.556918	8.1e-08
CDC16	MANBA	0.344769	0.00173745
CDC16	MARS	0.321683	0.0036178
CDC16	METTL3	0.427333	7.71e-05
CDC16	MGEA5	0.602379	3.39e-09
CDC16	MIR1304	0.542846	1.97e-07
CDC16	MIR612	0.188745	0.0935972
CDC16	MNT	0.245967	0.027858
CDC16	MON2	0.560727	6.32e-08
CDC16	MSTO1	0.104871	0.354556
CDC16	MTMR9	0.424696	8.62e-05
CDC16	MTRF1	0.257918	0.0208985
CDC16	NAA16	0.393949	0.000299771
CDC16	NBPF1	0.305508	0.00585566
CDC16	NR2C1	0.454286	2.31e-05
CDC16	NUP107	0.653612	4.94e-11
CDC16	NUP85	0.419304	0.000108235
CDC16	OFD1	0.0928893	0.412487
CDC16	OGT	0.374697	0.000616375
CDC16	PAPD7	0.331793	0.00264187
CDC16	PAXBP1	0.525788	5.49e-07
CDC16	PHIP	0.544016	1.83e-07
CDC16	PIGG	0.336323	0.00228688
CDC16	PMS1	0.585041	1.21e-08
CDC16	PNISR	0.552847	1.05e-07
CDC16	PNN	0.581189	1.58e-08
CDC16	POLI	0.462807	1.54e-05
CDC16	PRPF4B	0.574322	2.55e-08
CDC16	PTMA	0.278546	0.0123525
CDC16	RABGGTB	0.632122	3.2e-10
CDC16	RAP1GAP2	0.231733	0.0386109
CDC16	RBM26	0.377449	0.000557514
CDC16	RBM5	0.370596	0.00071468
CDC16	RCOR3	0.459222	1.83e-05
CDC16	RINT1	0.574219	2.56e-08
CDC16	RPL17	0.32193	0.00359051
CDC16	RPL21	-0.215117	0.0553286
CDC16	RQCD1	-0.180102	0.109904
CDC16	RUFY3	0.448263	3.05e-05
CDC16	SCARB2	0.106029	0.349239
CDC16	SETD1B	0.247305	0.0269924
CDC16	SF3B1	0.641214	1.48e-10
CDC16	SFPQ	0.259338	0.0201803
CDC16	SH3YL1	0.527835	4.87e-07
CDC16	SLC25A46	0.47799	7.33e-06
CDC16	SRSF7	0.632558	3.09e-10
CDC16	SUN1	0.260862	0.0194329
CDC16	SUPT7L	0.509716	1.37e-06
CDC16	SYNJ1	0.482617	5.8e-06
CDC16	TARBP1	0.28989	0.00909887
CDC16	TARDBP	0.594462	6.11e-09
CDC16	TFRC	0.586778	1.07e-08
CDC16	THOC2	0.446359	3.33e-05
CDC16	TIA1	0.568466	3.79e-08
CDC16	TRAF3IP3	0.592391	7.11e-09
CDC16	TRIM52	0.601834	3.54e-09
CDC16	TRMT13	0.493404	3.32e-06
CDC16	TSC1	0.160248	0.155625
CDC16	TTC13	0.517217	9e-07
CDC16	UBXN4	0.541908	2.09e-07
CDC16	UGGT2	0.128689	0.255266
CDC16	UPF3A	0.252641	0.0237634
CDC16	UPF3B	0.486739	4.69e-06
CDC16	USPL1	0.610512	1.82e-09
CDC16	VEGFC	-0.224154	0.0456243
CDC16	WDR19	0.283122	0.0109351
CDC16	XIST	0.284735	0.0104707
CDC16	ZBED5	0.685444	2.32e-12
CDC16	ZFAND3	0.250216	0.0251877
CDC16	ZFC3H1	0.586904	1.06e-08
CDC16	ZNF33B	0.465715	1.34e-05
CELF1	CROCCP2	0.377757	0.000551271
CELF1	CSAD	0.411733	0.000147969
CELF1	CWC25	0.358701	0.00108587
CELF1	DCLRE1C	0.458013	1.94e-05
CELF1	DDHD2	0.297426	0.00737719
CELF1	DDX21	0.291942	0.00859834
CELF1	DHX15	0.396905	0.000267303
CELF1	DKFZP586I1420	0.57406	2.59e-08
CELF1	DMTF1	0.435254	5.46e-05
CELF1	DNAJC2	0.352991	0.00131994
CELF1	DNM1L	0.382194	0.000467954
CELF1	EDRF1	0.420986	0.000100866
CELF1	EFHC1	0.440447	4.34e-05
CELF1	EWSR1	0.356309	0.00117891
CELF1	FADS1	-0.192044	0.0878994
CELF1	FAM111A	0.378493	0.000536571
CELF1	FAM188A	0.395277	0.000284761
CELF1	FASTKD2	0.36128	0.000993044
CELF1	FBXO9	0.374489	0.000621058
CELF1	FGD2	0.375103	0.00060735
CELF1	FNBP4	0.350319	0.00144441
CELF1	FNDC3A	0.117566	0.298989
CELF1	FUBP1	0.287569	0.00969585
CELF1	GSAP	0.343271	0.00182521
CELF1	HARS2	0.254412	0.0227669
CELF1	HECTD4	0.360829	0.00100874
CELF1	HERC2P2	0.388872	0.000364079
CELF1	ID2	0.211371	0.0598184
CELF1	IKBKAP	0.48982	4e-06
CELF1	KANSL2	0.224599	0.0451855
CELF1	KIAA0907	0.405311	0.000191813
CELF1	KLHL24	0.510697	1.3e-06
CELF1	KPNA2	0.527209	5.05e-07
CELF1	LDHAL6B	-0.172101	0.126884
CELF1	LETMD1	0.22291	0.0468697
CELF1	LOC100506248	0.256264	0.0217627
CELF1	LOC101928189	0.460042	1.76e-05
CELF1	LOC101930578	0.203295	0.0705062
CELF1	LOC441155	0.332643	0.00257166
CELF1	LUC7L3	0.5561	8.54e-08
CELF1	LYST	0.512851	1.15e-06
CELF1	MALT1	0.339878	0.00203898
CELF1	MANBA	0.398001	0.000256113
CELF1	MARS	0.310087	0.00512288
CELF1	METTL3	0.338712	0.00211752
CELF1	MGEA5	0.399407	0.000242386
CELF1	MIR1304	0.476842	7.76e-06
CELF1	MIR612	0.463271	1.51e-05
CELF1	MNT	0.408296	0.000170132
CELF1	MON2	0.425823	8.22e-05
CELF1	MSTO1	0.160429	0.155154
CELF1	MTMR9	0.38415	0.00043502
CELF1	MTRF1	0.322646	0.00351261
CELF1	NAA16	0.642714	1.3e-10
CELF1	NBPF1	0.255919	0.0219469
CELF1	NR2C1	0.350253	0.0014476
CELF1	NUP107	0.471532	1.01e-05
CELF1	NUP85	0.307522	0.00552263
CELF1	OFD1	0.199383	0.0762096
CELF1	OGT	0.304382	0.0060494
CELF1	PAPD7	0.213436	0.0573081
CELF1	PAXBP1	0.480794	6.36e-06
CELF1	PHIP	0.60507	2.77e-09
CELF1	PIGG	0.319219	0.00389965
CELF1	PMS1	0.42251	9.46e-05
CELF1	PNISR	0.643445	1.22e-10
CELF1	PNN	0.540997	2.21e-07
CELF1	POLI	0.50479	1.8e-06
CELF1	PRPF4B	0.456699	2.06e-05
CELF1	PTMA	0.206839	0.0656411
CELF1	RABGGTB	0.517079	9.07e-07
CELF1	RAP1GAP2	0.305035	0.00593635
CELF1	RBM26	0.494075	3.2e-06
CELF1	RBM5	0.254702	0.0226067
CELF1	RCOR3	0.392331	0.000319036
CELF1	RINT1	0.370859	0.000707969
CELF1	RPL17	0.35407	0.00127248
CELF1	RPL21	-0.382071	0.000470098
CELF1	RQCD1	-0.223355	0.0464212
CELF1	RUFY3	0.568645	3.74e-08
CELF1	SCARB2	0.0553426	0.625845
CELF1	SETD1B	0.443761	3.74e-05
CELF1	SF3B1	0.502636	2.02e-06
CELF1	SFPQ	0.574991	2.43e-08
CELF1	SH3YL1	0.459849	1.78e-05
CELF1	SLC25A46	0.207168	0.0652026
CELF1	SRSF7	0.42173	9.78e-05
CELF1	SUN1	0.448177	3.06e-05
CELF1	SUPT7L	0.401114	0.000226623
CELF1	SYNJ1	0.441322	4.17e-05
CELF1	TARBP1	0.142347	0.20782
CELF1	TARDBP	0.544984	1.73e-07
CELF1	TFRC	0.474962	8.53e-06
CELF1	THOC2	0.525595	5.55e-07
CELF1	TIA1	0.379534	0.000516388
CELF1	TRAF3IP3	0.551799	1.12e-07
CELF1	TRIM52	0.417419	0.00011708
CELF1	TRMT13	0.337782	0.00218206
CELF1	TSC1	0.437273	5e-05
CELF1	TTC13	0.395523	0.000282059
CELF1	UBXN4	0.41953	0.000107214
CELF1	UGGT2	0.286948	0.00986104
CELF1	UPF3A	0.362406	0.000954849
CELF1	UPF3B	0.410779	0.00015384
CELF1	USPL1	0.246409	0.0275695
CELF1	VEGFC	-0.32877	0.00290538
CELF1	WDR19	0.186959	0.0968
CELF1	XIST	0.483513	5.54e-06
CELF1	ZBED5	0.514185	1.07e-06
CELF1	ZFAND3	0.08943	0.430182
CELF1	ZFC3H1	0.301017	0.00666284
CELF1	ZNF33B	0.243822	0.0292947
CROCCP2	CSAD	0.291988	0.00858744
CROCCP2	CWC25	0.302843	0.00632345
CROCCP2	DCLRE1C	0.367907	0.000786644
CROCCP2	DDHD2	0.313201	0.00467218
CROCCP2	DDX21	0.373807	0.000636613
CROCCP2	DHX15	0.553793	9.91e-08
CROCCP2	DKFZP586I1420	0.387155	0.00038855
CROCCP2	DMTF1	0.548562	1.38e-07
CROCCP2	DNAJC2	0.365183	0.00086623
CROCCP2	DNM1L	0.386301	0.00040127
CROCCP2	EDRF1	0.576538	2.19e-08
CROCCP2	EFHC1	0.462159	1.59e-05
CROCCP2	EWSR1	0.436682	5.13e-05
CROCCP2	FADS1	-0.396531	0.000271223
CROCCP2	FAM111A	0.480744	6.38e-06
CROCCP2	FAM188A	0.537382	2.75e-07
CROCCP2	FASTKD2	0.417108	0.000118599
CROCCP2	FBXO9	0.530205	4.23e-07
CROCCP2	FGD2	0.215447	0.0549468
CROCCP2	FNBP4	0.376937	0.000568074
CROCCP2	FNDC3A	0.366239	0.000834552
CROCCP2	FUBP1	0.479686	6.73e-06
CROCCP2	GSAP	0.452831	2.47e-05
CROCCP2	HARS2	0.311003	0.00498644
CROCCP2	HECTD4	0.328611	0.00291992
CROCCP2	HERC2P2	0.293253	0.00829151
CROCCP2	ID2	0.154258	0.171875
CROCCP2	IKBKAP	0.416195	0.000123177
CROCCP2	KANSL2	0.361648	0.000980415
CROCCP2	KIAA0907	0.548987	1.34e-07
CROCCP2	KLHL24	0.400253	0.000234451
CROCCP2	KPNA2	0.449441	2.89e-05
CROCCP2	LDHAL6B	-0.146858	0.193627
CROCCP2	LETMD1	0.346913	0.00161839
CROCCP2	LOC100506248	0.450535	2.75e-05
CROCCP2	LOC101928189	0.606575	2.47e-09
CROCCP2	LOC101930578	0.170911	0.129572
CROCCP2	LOC441155	0.415761	0.000125409
CROCCP2	LUC7L3	0.616966	1.1e-09
CROCCP2	LYST	0.267337	0.0165161
CROCCP2	MALT1	0.468484	1.17e-05
CROCCP2	MANBA	0.48315	5.64e-06
CROCCP2	MARS	0.392121	0.000321607
CROCCP2	METTL3	0.558165	7.47e-08
CROCCP2	MGEA5	0.468223	1.19e-05
CROCCP2	MIR1304	0.566775	4.24e-08
CROCCP2	MIR612	0.252266	0.0239787
CROCCP2	MNT	0.409551	0.000161703
CROCCP2	MON2	0.495632	2.95e-06
CROCCP2	MSTO1	0.281333	0.0114715
CROCCP2	MTMR9	0.357222	0.00114256
CROCCP2	MTRF1	0.38887	0.000364109
CROCCP2	NAA16	0.428949	7.19e-05
CROCCP2	NBPF1	0.45506	2.23e-05
CROCCP2	NR2C1	0.494814	3.08e-06
CROCCP2	NUP107	0.642412	1.33e-10
CROCCP2	NUP85	0.456743	2.06e-05
CROCCP2	OFD1	0.311319	0.00494012
CROCCP2	OGT	0.48787	4.43e-06
CROCCP2	PAPD7	0.402378	0.000215576
CROCCP2	PAXBP1	0.55121	1.17e-07
CROCCP2	PHIP	0.406629	0.000181939
CROCCP2	PIGG	0.365255	0.000864034
CROCCP2	PMS1	0.56956	3.52e-08
CROCCP2	PNISR	0.550542	1.22e-07
CROCCP2	PNN	0.62781	4.58e-10
CROCCP2	POLI	0.537198	2.78e-07
CROCCP2	PRPF4B	0.464296	1.44e-05
CROCCP2	PTMA	0.319129	0.00391029
CROCCP2	RABGGTB	0.621609	7.59e-10
CROCCP2	RAP1GAP2	0.170956	0.12947
CROCCP2	RBM26	0.441675	4.11e-05
CROCCP2	RBM5	0.462919	1.53e-05
CROCCP2	RCOR3	0.427499	7.65e-05
CROCCP2	RINT1	0.43697	5.07e-05
CROCCP2	RPL17	0.360516	0.00101978
CROCCP2	RPL21	-0.268473	0.016045
CROCCP2	RQCD1	-0.277027	0.0128569
CROCCP2	RUFY3	0.438582	4.72e-05
CROCCP2	SCARB2	0.223878	0.0458978
CROCCP2	SETD1B	0.221533	0.0482819
CROCCP2	SF3B1	0.481516	6.13e-06
CROCCP2	SFPQ	0.245373	0.02825
CROCCP2	SH3YL1	0.472817	9.48e-06
CROCCP2	SLC25A46	0.407998	0.000172187
CROCCP2	SRSF7	0.55758	7.76e-08
CROCCP2	SUN1	0.242217	0.0304102
[truncated: 6,129 more rows]

## Sheet: magenta module gene correlation
Gene_1	Gene_2	correlation	p.value
ABCB7	ABCD4	0.254701	0.0226076
ABCB7	AHSA2	0.239465	0.0324066
ABCB7	AMMECR1	0.355661	0.00120533
ABCB7	ANAPC5	0.401189	0.00022596
ABCB7	ARGLU1	0.0639171	0.57325
ABCB7	ATG14	0.193158	0.0860383
ABCB7	BTAF1	0.298491	0.00715862
ABCB7	BTN2A1	0.442302	3.99472e-05
ABCB7	C2CD5	0.334176	0.00244939
ABCB7	CAPRIN2	0.261395	0.0191771
ABCB7	CCDC93	0.356402	0.00117516
ABCB7	CCNL1	0.256937	0.0214074
ABCB7	CCNT2	0.202626	0.0714556
ABCB7	CDC16	0.368162	0.000779549
ABCB7	CELF1	0.256758	0.0215017
ABCB7	CROCCP2	0.271726	0.0147605
ABCB7	CSAD	-0.0473609	0.67655
ABCB7	CWC25	0.306539	0.00568303
ABCB7	DCLRE1C	0.389322	0.000357913
ABCB7	DDHD2	0.324539	0.00331387
ABCB7	DDX21	0.212176	0.05883
ABCB7	DHX15	0.332158	0.00261152
ABCB7	DKFZP586I1420	0.381142	0.000486589
ABCB7	DMTF1	0.36088	0.00100695
ABCB7	DNAJC2	0.44533	3.48453e-05
ABCB7	DNM1L	0.346855	0.00162155
ABCB7	EDRF1	0.326807	0.0030889
ABCB7	EFHC1	0.278743	0.0122883
ABCB7	EWSR1	0.351395	0.00139304
ABCB7	FADS1	-0.356502	0.00117115
ABCB7	FAM111A	0.38676	0.000394394
ABCB7	FAM188A	0.310482	0.00506357
ABCB7	FASTKD2	0.212641	0.0582644
ABCB7	FBXO9	0.301256	0.00661752
ABCB7	FGD2	0.124224	0.272261
ABCB7	FNBP4	0.24444	0.0288748
ABCB7	FNDC3A	0.137778	0.222938
ABCB7	FUBP1	0.250554	0.0249849
ABCB7	GSAP	0.413133	0.000139732
ABCB7	HARS2	0.306561	0.00567941
ABCB7	HECTD4	0.132589	0.241022
ABCB7	HERC2P2	0.222733	0.0470497
ABCB7	ID2	-0.136054	0.228838
ABCB7	IKBKAP	0.310163	0.00511135
ABCB7	KANSL2	0.318126	0.00403092
ABCB7	KIAA0907	0.221333	0.0484896
ABCB7	KLHL24	0.302241	0.0064336
ABCB7	KPNA2	0.0741655	0.513229
ABCB7	LDHAL6B	-0.102395	0.366095
ABCB7	LETMD1	0.438958	4.63855e-05
ABCB7	LOC100506248	0.587123	1.03949e-08
ABCB7	LOC101928189	0.265864	0.0171439
ABCB7	LOC101930578	0.221814	0.0479909
ABCB7	LOC441155	0.291909	0.00860642
ABCB7	LUC7L3	0.339148	0.00208779
ABCB7	LYST	0.191101	0.0894987
ABCB7	MALT1	0.249809	0.0254337
ABCB7	MANBA	0.5419	2.08932e-07
ABCB7	MARS	0.302776	0.00633577
ABCB7	METTL3	0.2476	0.0268046
ABCB7	MGEA5	0.271177	0.0149707
ABCB7	MIR1304	0.430858	6.61883e-05
ABCB7	MIR612	0.0665025	0.557805
ABCB7	MNT	0.433703	5.848e-05
ABCB7	MON2	0.310308	0.00508966
ABCB7	MSTO1	-0.0215504	0.849512
ABCB7	MTMR9	0.11805	0.296991
ABCB7	MTRF1	0.3565	0.00117123
ABCB7	NAA16	0.138885	0.219207
ABCB7	NBPF1	0.206364	0.0662767
ABCB7	NR2C1	0.222668	0.0471157
ABCB7	NUP107	0.333074	0.0025368
ABCB7	NUP85	0.437655	4.91454e-05
ABCB7	OFD1	0.113348	0.316784
ABCB7	OGT	0.186592	0.0974684
ABCB7	PAPD7	0.345311	0.0017066
ABCB7	PAXBP1	0.238325	0.0332646
ABCB7	PHIP	0.287616	0.0096833
ABCB7	PIGG	0.313361	0.00464994
ABCB7	PMS1	0.269605	0.0155874
ABCB7	PNISR	0.209636	0.0619954
ABCB7	PNN	0.387953	0.000376999
ABCB7	POLI	0.20002	0.075256
ABCB7	PRPF4B	0.223809	0.0459675
ABCB7	PTMA	0.568524	3.77139e-08
ABCB7	RABGGTB	0.190405	0.0906948
ABCB7	RAP1GAP2	0.218098	0.0519573
ABCB7	RBM26	0.331566	0.00266085
ABCB7	RBM5	0.325847	0.00318245
ABCB7	RCOR3	0.168047	0.136219
ABCB7	RINT1	0.179196	0.111733
ABCB7	RPL17	0.140241	0.214698
ABCB7	RPL21	-0.202566	0.071542
ABCB7	RQCD1	-0.249718	0.025489
ABCB7	RUFY3	0.437345	4.98238e-05
ABCB7	SCARB2	0.102468	0.365752
ABCB7	SETD1B	0.233801	0.0368616
ABCB7	SF3B1	0.272631	0.0144194
ABCB7	SFPQ	0.177887	0.114417
ABCB7	SH3YL1	0.350204	0.00144998
ABCB7	SLC25A46	0.0499142	0.660159
ABCB7	SRSF7	0.368489	0.000770525
ABCB7	SUN1	0.126995	0.261627
ABCB7	SUPT7L	0.236248	0.0348782
ABCB7	SYNJ1	0.254874	0.0225127
ABCB7	TARBP1	0.292387	0.00849319
ABCB7	TARDBP	0.407255	0.000177423
ABCB7	TFRC	0.256634	0.0215669
ABCB7	THOC2	0.463744	1.47533e-05
ABCB7	TIA1	0.274694	0.0136668
ABCB7	TRAF3IP3	0.29337	0.00826448
ABCB7	TRIM52	0.348499	0.00153516
ABCB7	TRMT13	0.207115	0.0652736
ABCB7	TSC1	0.25402	0.022984
ABCB7	TTC13	0.174859	0.120819
ABCB7	UBXN4	0.369636	0.000739651
ABCB7	UGGT2	0.154148	0.172185
ABCB7	UPF3A	0.178416	0.113326
ABCB7	UPF3B	0.245515	0.0281559
ABCB7	USPL1	0.319632	0.00385109
ABCB7	VEGFC	-0.241085	0.0312187
ABCB7	WDR19	0.173036	0.124802
ABCB7	XIST	0.130905	0.247106
ABCB7	ZBED5	0.336215	0.00229478
ABCB7	ZFAND3	0.495754	2.92751e-06
ABCB7	ZFC3H1	0.281482	0.011426
ABCB7	ZNF33B	0.519979	7.68662e-07
ABCD4	AHSA2	0.255399	0.0222268
ABCD4	AMMECR1	0.199533	0.0759846
ABCD4	ANAPC5	0.261632	0.0190642
ABCD4	ARGLU1	0.12604	0.265262
ABCD4	ATG14	0.148133	0.189743
ABCD4	BTAF1	0.331957	0.00262818
ABCD4	BTN2A1	0.360448	0.00102218
ABCD4	C2CD5	0.0783604	0.489622
ABCD4	CAPRIN2	0.377497	0.000556534
ABCD4	CCDC93	0.311278	0.00494616
ABCD4	CCNL1	0.349277	0.00149574
ABCD4	CCNT2	0.181561	0.107005
ABCD4	CDC16	0.290881	0.00885422
ABCD4	CELF1	0.181087	0.107941
ABCD4	CROCCP2	0.419293	0.000108283
ABCD4	CSAD	0.258623	0.0205392
ABCD4	CWC25	0.334562	0.00241943
ABCD4	DCLRE1C	0.119945	0.289251
ABCD4	DDHD2	0.229819	0.0402914
ABCD4	DDX21	0.0496864	0.661615
ABCD4	DHX15	0.192031	0.0879214
ABCD4	DKFZP586I1420	0.281463	0.0114318
ABCD4	DMTF1	0.376549	0.000576186
ABCD4	DNAJC2	0.343598	0.00180569
ABCD4	DNM1L	0.163641	0.146944
ABCD4	EDRF1	0.192894	0.0864765
ABCD4	EFHC1	0.341148	0.00195647
ABCD4	EWSR1	0.108705	0.33714
ABCD4	FADS1	-0.219589	0.0503346
ABCD4	FAM111A	0.295693	0.00774548
ABCD4	FAM188A	0.291093	0.00880245
ABCD4	FASTKD2	0.170573	0.130344
ABCD4	FBXO9	0.314887	0.00444308
ABCD4	FGD2	0.0191991	0.865769
ABCD4	FNBP4	0.243469	0.0295374
ABCD4	FNDC3A	0.0483546	0.670152
ABCD4	FUBP1	0.0900471	0.426994
ABCD4	GSAP	0.380338	0.000501286
ABCD4	HARS2	0.256786	0.0214867
ABCD4	HECTD4	0.298699	0.00711662
ABCD4	HERC2P2	0.0723496	0.523626
ABCD4	ID2	0.122454	0.279207
ABCD4	IKBKAP	0.20972	0.0618891
ABCD4	KANSL2	0.106985	0.344886
ABCD4	KIAA0907	0.230828	0.0393984
ABCD4	KLHL24	0.0667304	0.556454
ABCD4	KPNA2	0.0693427	0.54107
ABCD4	LDHAL6B	-0.00394234	0.972314
ABCD4	LETMD1	0.379797	0.000511416
ABCD4	LOC100506248	0.238891	0.0328359
ABCD4	LOC101928189	0.297451	0.007372
ABCD4	LOC101930578	0.2195	0.05043
ABCD4	LOC441155	0.167343	0.137892
ABCD4	LUC7L3	0.284496	0.0105383
ABCD4	LYST	0.0424832	0.708278
ABCD4	MALT1	0.203106	0.070773
ABCD4	MANBA	0.29417	0.00808241
ABCD4	MARS	0.334553	0.0024201
ABCD4	METTL3	0.435297	5.45318e-05
ABCD4	MGEA5	0.106752	0.345945
ABCD4	MIR1304	0.259193	0.0202527
ABCD4	MIR612	0.0787797	0.487295
ABCD4	MNT	0.240774	0.031444
ABCD4	MON2	0.119707	0.290214
ABCD4	MSTO1	0.040851	0.71901
ABCD4	MTMR9	0.390851	0.000337636
ABCD4	MTRF1	0.331742	0.00264614
ABCD4	NAA16	0.228677	0.0413229
ABCD4	NBPF1	0.365152	0.000867188
ABCD4	NR2C1	0.256885	0.0214349
ABCD4	NUP107	0.356741	0.0011616
ABCD4	NUP85	0.344271	0.00176617
ABCD4	OFD1	0.345347	0.00170458
ABCD4	OGT	0.202015	0.0723334
ABCD4	PAPD7	0.289036	0.0093147
ABCD4	PAXBP1	0.341372	0.00194223
ABCD4	PHIP	0.182305	0.105551
ABCD4	PIGG	0.283712	0.0107632
ABCD4	PMS1	0.206977	0.0654574
ABCD4	PNISR	0.306439	0.0056995
ABCD4	PNN	0.378998	0.00052669
ABCD4	POLI	0.145263	0.198563
ABCD4	PRPF4B	0.121038	0.284846
ABCD4	PTMA	0.0911117	0.421526
ABCD4	RABGGTB	0.153331	0.174498
ABCD4	RAP1GAP2	-0.0178777	0.87493
ABCD4	RBM26	0.18542	0.0996291
ABCD4	RBM5	0.423298	9.14948e-05
ABCD4	RCOR3	0.248012	0.0265442
ABCD4	RINT1	0.109514	0.333532
ABCD4	RPL17	0.366223	0.000835028
ABCD4	RPL21	-0.0832528	0.462831
ABCD4	RQCD1	-0.15886	0.159286
ABCD4	RUFY3	0.266204	0.0169973
ABCD4	SCARB2	-0.0836504	0.46069
ABCD4	SETD1B	0.182111	0.105929
ABCD4	SF3B1	0.230128	0.0400159
ABCD4	SFPQ	0.0538337	0.635308
ABCD4	SH3YL1	0.249757	0.0254653
ABCD4	SLC25A46	0.0601486	0.596113
ABCD4	SRSF7	0.322306	0.00354939
ABCD4	SUN1	0.185521	0.0994412
ABCD4	SUPT7L	0.324242	0.00334438
ABCD4	SYNJ1	0.0874181	0.440669
ABCD4	TARBP1	0.311107	0.00497117
ABCD4	TARDBP	0.20571	0.0671606
ABCD4	TFRC	0.165806	0.141597
ABCD4	THOC2	0.11802	0.297117
ABCD4	TIA1	0.145079	0.199139
ABCD4	TRAF3IP3	0.263323	0.0182759
ABCD4	TRIM52	0.272721	0.0143857
ABCD4	TRMT13	0.213815	0.0568575
ABCD4	TSC1	0.308448	0.0053752
ABCD4	TTC13	0.348014	0.00156022
ABCD4	UBXN4	0.0515086	0.650003
ABCD4	UGGT2	0.270584	0.0152008
ABCD4	UPF3A	0.129613	0.251839
ABCD4	UPF3B	0.219182	0.0507735
ABCD4	USPL1	0.0837196	0.460318
ABCD4	VEGFC	-0.136912	0.22589
ABCD4	WDR19	0.443199	3.83692e-05
ABCD4	XIST	0.199533	0.0759837
ABCD4	ZBED5	0.263174	0.0183443
ABCD4	ZFAND3	0.330391	0.00276127
ABCD4	ZFC3H1	0.385167	0.000418751
ABCD4	ZNF33B	0.23604	0.0350429
AHSA2	AMMECR1	0.398156	0.000254558
AHSA2	ANAPC5	0.319352	0.00388394
AHSA2	ARGLU1	0.621637	7.57462e-10
AHSA2	ATG14	0.338733	0.00211604
AHSA2	BTAF1	0.563034	5.4348e-08
AHSA2	BTN2A1	0.401562	0.000222648
AHSA2	C2CD5	0.375495	0.000598747
AHSA2	CAPRIN2	0.516603	9.31894e-07
AHSA2	CCDC93	0.481243	6.21826e-06
AHSA2	CCNL1	0.419003	0.000109601
AHSA2	CCNT2	0.554946	9.20009e-08
AHSA2	CDC16	0.238213	0.0333505
AHSA2	CELF1	0.552334	1.08721e-07
AHSA2	CROCCP2	0.359559	0.00105414
AHSA2	CSAD	0.562825	5.5102e-08
AHSA2	CWC25	0.378052	0.000545337
AHSA2	DCLRE1C	0.510119	1.34126e-06
AHSA2	DDHD2	0.357426	0.00113461
AHSA2	DDX21	0.243853	0.029274
AHSA2	DHX15	0.465019	1.38754e-05
AHSA2	DKFZP586I1420	0.312693	0.00474312
AHSA2	DMTF1	0.52533	5.64022e-07
AHSA2	DNAJC2	0.375064	0.000608217
AHSA2	DNM1L	0.308859	0.00531102
AHSA2	EDRF1	0.420978	0.000100902
AHSA2	EFHC1	0.441221	4.19311e-05
AHSA2	EWSR1	0.457956	1.94328e-05
AHSA2	FADS1	-0.349075	0.00150591
AHSA2	FAM111A	0.366014	0.000841208
AHSA2	FAM188A	0.548522	1.38379e-07
AHSA2	FASTKD2	0.411965	0.000146574
AHSA2	FBXO9	0.455986	2.13189e-05
AHSA2	FGD2	0.285042	0.0103841
AHSA2	FNBP4	0.517001	9.11061e-07
AHSA2	FNDC3A	0.336695	0.00225971
AHSA2	FUBP1	0.510171	1.33738e-06
AHSA2	GSAP	0.314289	0.00452313
AHSA2	HARS2	0.36071	0.00101294
AHSA2	HECTD4	0.453936	2.3463e-05
AHSA2	HERC2P2	0.502246	2.06642e-06
AHSA2	ID2	0.258805	0.0204476
AHSA2	IKBKAP	0.39695	0.00026683
AHSA2	KANSL2	0.402371	0.000215638
AHSA2	KIAA0907	0.513202	1.12909e-06
AHSA2	KLHL24	0.374356	0.000624071
AHSA2	KPNA2	0.464662	1.41159e-05
AHSA2	LDHAL6B	-0.306047	0.00576482
AHSA2	LETMD1	0.278638	0.0123225
AHSA2	LOC100506248	0.281402	0.0114504
AHSA2	LOC101928189	0.628703	4.25676e-10
AHSA2	LOC101930578	0.193532	0.0854216
AHSA2	LOC441155	0.437095	5.03785e-05
AHSA2	LUC7L3	0.699315	5.38726e-13
AHSA2	LYST	0.340534	0.00199597
AHSA2	MALT1	0.250036	0.0252959
AHSA2	MANBA	0.437049	5.04801e-05
AHSA2	MARS	0.420226	0.000104134
AHSA2	METTL3	0.525252	5.66592e-07
AHSA2	MGEA5	0.480865	6.33866e-06
AHSA2	MIR1304	0.596284	5.34528e-09
AHSA2	MIR612	0.349684	0.00147552
AHSA2	MNT	0.474143	8.87998e-06
AHSA2	MON2	0.431673	6.389e-05
AHSA2	MSTO1	0.19885	0.0770133
AHSA2	MTMR9	0.295614	0.00776269
AHSA2	MTRF1	0.418681	0.000111086
AHSA2	NAA16	0.596103	5.41694e-09
AHSA2	NBPF1	0.273552	0.014079
AHSA2	NR2C1	0.428532	7.31805e-05
AHSA2	NUP107	0.426083	8.1281e-05
AHSA2	NUP85	0.285748	0.0101876
AHSA2	OFD1	0.369095	0.000754062
AHSA2	OGT	0.535596	3.06766e-07
AHSA2	PAPD7	0.267842	0.0163051
AHSA2	PAXBP1	0.617809	1.02882e-09
AHSA2	PHIP	0.450861	2.70577e-05
AHSA2	PIGG	0.42042	0.000103292
AHSA2	PMS1	0.463536	1.49016e-05
AHSA2	PNISR	0.696437	7.33982e-13
AHSA2	PNN	0.618321	9.8777e-10
AHSA2	POLI	0.466217	1.30952e-05
AHSA2	PRPF4B	0.529842	4.32629e-07
AHSA2	PTMA	0.215772	0.0545728
AHSA2	RABGGTB	0.550075	1.25476e-07
AHSA2	RAP1GAP2	0.23306	0.0374809
AHSA2	RBM26	0.471897	9.92277e-06
AHSA2	RBM5	0.426861	7.86211e-05
AHSA2	RCOR3	0.419242	0.000108515
AHSA2	RINT1	0.433659	5.85927e-05
AHSA2	RPL17	0.385968	0.000406332
AHSA2	RPL21	-0.306013	0.00577051
AHSA2	RQCD1	-0.37363	0.000640688
AHSA2	RUFY3	0.400347	0.000233587
AHSA2	SCARB2	0.143839	0.203047
AHSA2	SETD1B	0.21873	0.0512635
AHSA2	SF3B1	0.44634	3.32835e-05
AHSA2	SFPQ	0.617271	1.0737e-09
AHSA2	SH3YL1	0.452379	2.52227e-05
AHSA2	SLC25A46	0.280914	0.0116004
AHSA2	SRSF7	0.396991	0.000266407
AHSA2	SUN1	0.4766	7.85676e-06
AHSA2	SUPT7L	0.423955	8.89859e-05
AHSA2	SYNJ1	0.376584	0.000575437
AHSA2	TARBP1	0.23366	0.0369789
AHSA2	TARDBP	0.563459	5.28458e-08
AHSA2	TFRC	0.550084	1.25409e-07
AHSA2	THOC2	0.452818	2.4714e-05
AHSA2	TIA1	0.548893	1.35191e-07
AHSA2	TRAF3IP3	0.542655	1.99433e-07
AHSA2	TRIM52	0.507438	1.55579e-06
AHSA2	TRMT13	0.436338	5.20891e-05
AHSA2	TSC1	0.442465	3.96567e-05
AHSA2	TTC13	0.471318	1.02098e-05
AHSA2	UBXN4	0.43472	5.59307e-05
AHSA2	UGGT2	0.234019	0.0366812
AHSA2	UPF3A	0.427814	7.54766e-05
AHSA2	UPF3B	0.554451	9.49661e-08
AHSA2	USPL1	0.317614	0.00409369
AHSA2	VEGFC	-0.322259	0.00355456
AHSA2	WDR19	0.222559	0.0472266
AHSA2	XIST	0.569419	3.551e-08
AHSA2	ZBED5	0.517374	8.91972e-07
AHSA2	ZFAND3	0.257173	0.021284
AHSA2	ZFC3H1	0.549412	1.30844e-07
AHSA2	ZNF33B	0.360122	0.00103378
AMMECR1	ANAPC5	0.330345	0.00276531
AMMECR1	ARGLU1	0.261888	0.0189432
AMMECR1	ATG14	0.384211	0.000434035
AMMECR1	BTAF1	0.445709	3.42515e-05
AMMECR1	BTN2A1	0.382185	0.000468115
AMMECR1	C2CD5	0.438145	4.80915e-05
AMMECR1	CAPRIN2	0.450391	2.76504e-05
AMMECR1	CCDC93	0.203264	0.0705505
AMMECR1	CCNL1	0.371616	0.000688973
AMMECR1	CCNT2	0.449503	2.88028e-05
AMMECR1	CDC16	0.490608	3.83931e-06
AMMECR1	CELF1	0.535506	3.08439e-07
AMMECR1	CROCCP2	0.45523	2.20876e-05
AMMECR1	CSAD	0.116273	0.304376
AMMECR1	CWC25	0.297936	0.00727198
AMMECR1	DCLRE1C	0.542698	1.98906e-07
AMMECR1	DDHD2	0.275947	0.0132265
AMMECR1	DDX21	0.496863	2.75977e-06
AMMECR1	DHX15	0.483149	5.64355e-06
AMMECR1	DKFZP586I1420	0.60765	2.27386e-09
AMMECR1	DMTF1	0.387374	0.000385349
AMMECR1	DNAJC2	0.291524	0.00869831
AMMECR1	DNM1L	0.482388	5.86681e-06
AMMECR1	EDRF1	0.481732	6.06584e-06
AMMECR1	EFHC1	0.427472	7.65901e-05
AMMECR1	EWSR1	0.316142	0.00427914
AMMECR1	FADS1	-0.213998	0.0566407
AMMECR1	FAM111A	0.500608	2.25776e-06
AMMECR1	FAM188A	0.360061	0.00103599
AMMECR1	FASTKD2	0.512863	1.1508e-06
AMMECR1	FBXO9	0.377965	0.000547071
AMMECR1	FGD2	0.298769	0.00710252
AMMECR1	FNBP4	0.268616	0.0159867
AMMECR1	FNDC3A	0.192539	0.0870691
AMMECR1	FUBP1	0.450981	2.69082e-05
AMMECR1	GSAP	0.428396	7.36125e-05
AMMECR1	HARS2	0.175493	0.119455
AMMECR1	HECTD4	0.261758	0.0190046
AMMECR1	HERC2P2	0.297905	0.00727832
AMMECR1	ID2	0.140424	0.214092
AMMECR1	IKBKAP	0.597983	4.7141e-09
AMMECR1	KANSL2	0.256958	0.0213967
AMMECR1	KIAA0907	0.483319	5.59478e-06
AMMECR1	KLHL24	0.478446	7.16208e-06
AMMECR1	KPNA2	0.476453	7.91492e-06
AMMECR1	LDHAL6B	-0.00940834	0.933988
AMMECR1	LETMD1	0.336153	0.00229935
AMMECR1	LOC100506248	0.470203	1.07841e-05
AMMECR1	LOC101928189	0.427298	7.71641e-05
AMMECR1	LOC101930578	0.183341	0.103552
AMMECR1	LOC441155	0.372094	0.000677216
AMMECR1	LUC7L3	0.521704	6.96025e-07
AMMECR1	LYST	0.464205	1.44298e-05
AMMECR1	MALT1	0.501756	2.12197e-06
AMMECR1	MANBA	0.461707	1.62644e-05
AMMECR1	MARS	0.357235	0.00114206
AMMECR1	METTL3	0.331802	0.00264105
AMMECR1	MGEA5	0.502754	2.01017e-06
AMMECR1	MIR1304	0.532174	3.7664e-07
AMMECR1	MIR612	0.265995	0.0170874
AMMECR1	MNT	0.371799	0.000684447
AMMECR1	MON2	0.598362	4.58322e-09
AMMECR1	MSTO1	0.144765	0.200123
AMMECR1	MTMR9	0.418316	0.000112788
AMMECR1	MTRF1	0.316508	0.0042324
AMMECR1	NAA16	0.407092	0.000178585
AMMECR1	NBPF1	0.298197	0.00721845
AMMECR1	NR2C1	0.405714	0.000188744
AMMECR1	NUP107	0.560108	6.58543e-08
AMMECR1	NUP85	0.448622	2.99907e-05
AMMECR1	OFD1	0.135437	0.230976
AMMECR1	OGT	0.320272	0.00377684
AMMECR1	PAPD7	0.445585	3.44454e-05
AMMECR1	PAXBP1	0.439132	4.60282e-05
AMMECR1	PHIP	0.600346	3.95338e-09
AMMECR1	PIGG	0.268774	0.0159225
AMMECR1	PMS1	0.498392	2.5433e-06
AMMECR1	PNISR	0.536882	2.83824e-07
AMMECR1	PNN	0.510174	1.3372e-06
AMMECR1	POLI	0.528808	4.59886e-07
AMMECR1	PRPF4B	0.419966	0.000105276
AMMECR1	PTMA	0.36157	0.000983089
AMMECR1	RABGGTB	0.52705	5.09997e-07
AMMECR1	RAP1GAP2	0.23277	0.0377256
AMMECR1	RBM26	0.41814	0.00011362
AMMECR1	RBM5	0.175501	0.119439
AMMECR1	RCOR3	0.482479	5.83956e-06
AMMECR1	RINT1	0.40949	0.000162106
AMMECR1	RPL17	0.382182	0.000468162
AMMECR1	RPL21	-0.365593	0.000853818
AMMECR1	RQCD1	-0.152384	0.177207
AMMECR1	RUFY3	0.58779	9.90996e-09
AMMECR1	SCARB2	0.0865018	0.445493
AMMECR1	SETD1B	0.294073	0.00810426
AMMECR1	SF3B1	0.503644	1.91521e-06
AMMECR1	SFPQ	0.276838	0.012921
AMMECR1	SH3YL1	0.542732	1.98488e-07
AMMECR1	SLC25A46	0.373885	0.000634811
AMMECR1	SRSF7	0.52693	5.13618e-07
AMMECR1	SUN1	0.368144	0.000780056
AMMECR1	SUPT7L	0.523935	6.11707e-07
AMMECR1	SYNJ1	0.467434	1.23447e-05
AMMECR1	TARBP1	0.199899	0.0754361
AMMECR1	TARDBP	0.577756	2.00933e-08
AMMECR1	TFRC	0.554086	9.72124e-08
AMMECR1	THOC2	0.678571	4.6315e-12
AMMECR1	TIA1	0.45303	2.44729e-05
AMMECR1	TRAF3IP3	0.642075	1.37311e-10
AMMECR1	TRIM52	0.637516	2.0319e-10
AMMECR1	TRMT13	0.377925	0.00054787
AMMECR1	TSC1	0.253596	0.0232215
AMMECR1	TTC13	0.491224	3.71742e-06
AMMECR1	UBXN4	0.488677	4.24562e-06
AMMECR1	UGGT2	0.201036	0.0737562
AMMECR1	UPF3A	0.248034	0.0265307
AMMECR1	UPF3B	0.366802	0.000818084
AMMECR1	USPL1	0.399224	0.000244128
AMMECR1	VEGFC	-0.317343	0.00412731
AMMECR1	WDR19	0.269363	0.0156844
AMMECR1	XIST	0.372727	0.000661944
AMMECR1	ZBED5	0.528038	4.81249e-07
AMMECR1	ZFAND3	0.342466	0.001874
AMMECR1	ZFC3H1	0.452687	2.48656e-05
AMMECR1	ZNF33B	0.445366	3.4788e-05
ANAPC5	ARGLU1	0.283172	0.0109205
ANAPC5	ATG14	0.133899	0.236365
ANAPC5	BTAF1	0.434618	5.6182e-05
ANAPC5	BTN2A1	0.512546	1.17142e-06
ANAPC5	C2CD5	0.447245	3.19397e-05
ANAPC5	CAPRIN2	0.309945	0.00514428
ANAPC5	CCDC93	0.490818	3.79741e-06
ANAPC5	CCNL1	0.438124	4.81354e-05
ANAPC5	CCNT2	0.382783	0.000457811
ANAPC5	CDC16	0.463801	1.47131e-05
ANAPC5	CELF1	0.297955	0.00726805
ANAPC5	CROCCP2	0.519459	7.91893e-07
ANAPC5	CSAD	0.268545	0.0160156
ANAPC5	CWC25	0.249543	0.0255953
ANAPC5	DCLRE1C	0.420132	0.000104545
ANAPC5	DDHD2	0.334011	0.00246228
ANAPC5	DDX21	0.390168	0.000346564
ANAPC5	DHX15	0.472277	9.7388e-06
ANAPC5	DKFZP586I1420	0.401985	0.000218959
ANAPC5	DMTF1	0.572789	2.82621e-08
ANAPC5	DNAJC2	0.486593	4.72926e-06
ANAPC5	DNM1L	0.41823	0.000113192
ANAPC5	EDRF1	0.567643	4.00099e-08
ANAPC5	EFHC1	0.533479	3.48398e-07
ANAPC5	EWSR1	0.46484	1.39955e-05
ANAPC5	FADS1	-0.492743	3.43269e-06
ANAPC5	FAM111A	0.52602	5.41715e-07
ANAPC5	FAM188A	0.339453	0.00206731
ANAPC5	FASTKD2	0.345029	0.0017226
ANAPC5	FBXO9	0.567805	3.95774e-08
ANAPC5	FGD2	0.358789	0.00108256
ANAPC5	FNBP4	0.481727	6.06735e-06
ANAPC5	FNDC3A	0.323312	0.00344151
ANAPC5	FUBP1	0.452292	2.5325e-05
ANAPC5	GSAP	0.382082	0.000469911
ANAPC5	HARS2	0.367015	0.000811954
ANAPC5	HECTD4	0.251105	0.0246571
ANAPC5	HERC2P2	0.426059	8.13636e-05
ANAPC5	ID2	0.221123	0.0487089
ANAPC5	IKBKAP	0.412664	0.000142445
ANAPC5	KANSL2	0.480739	6.37926e-06
ANAPC5	KIAA0907	0.559926	6.66418e-08
ANAPC5	KLHL24	0.290338	0.00898758
ANAPC5	KPNA2	0.386756	0.000394453
ANAPC5	LDHAL6B	-0.173617	0.123522
ANAPC5	LETMD1	0.322277	0.00355261
ANAPC5	LOC100506248	0.570664	3.26486e-08
ANAPC5	LOC101928189	0.472502	9.63122e-06
ANAPC5	LOC101930578	0.288229	0.00952269
ANAPC5	LOC441155	0.448627	2.99831e-05
ANAPC5	LUC7L3	0.567719	3.98069e-08
ANAPC5	LYST	0.331728	0.00264731
ANAPC5	MALT1	0.2583	0.0207034
ANAPC5	MANBA	0.555603	8.81946e-08
ANAPC5	MARS	0.460466	1.72551e-05
ANAPC5	METTL3	0.460611	1.71363e-05
ANAPC5	MGEA5	0.436729	5.11998e-05
ANAPC5	MIR1304	0.528216	4.7622e-07
ANAPC5	MIR612	0.327108	0.00306019
ANAPC5	MNT	0.436982	5.06307e-05
ANAPC5	MON2	0.36886	0.000760411
ANAPC5	MSTO1	0.216389	0.0538687
ANAPC5	MTMR9	0.203218	0.0706154
ANAPC5	MTRF1	0.30021	0.00681784
ANAPC5	NAA16	0.378866	0.000529267
ANAPC5	NBPF1	0.415464	0.000126953
ANAPC5	NR2C1	0.477039	7.68617e-06
ANAPC5	NUP107	0.502447	2.04399e-06
ANAPC5	NUP85	0.58309	1.3841e-08
ANAPC5	OFD1	0.224369	0.0454116
ANAPC5	OGT	0.479477	6.7996e-06
ANAPC5	PAPD7	0.492553	3.46719e-06
ANAPC5	PAXBP1	0.389992	0.000348896
ANAPC5	PHIP	0.435305	5.4514e-05
ANAPC5	PIGG	0.372303	0.000672153
ANAPC5	PMS1	0.344685	0.00174224
ANAPC5	PNISR	0.431513	6.43351e-05
ANAPC5	PNN	0.551567	1.14157e-07
ANAPC5	POLI	0.250398	0.0250784
ANAPC5	PRPF4B	0.412294	0.000144616
ANAPC5	PTMA	0.409656	0.000161019
ANAPC5	RABGGTB	0.420939	0.000101067
ANAPC5	RAP1GAP2	0.204412	0.0689416
ANAPC5	RBM26	0.52759	4.94102e-07
ANAPC5	RBM5	0.552405	1.08235e-07
ANAPC5	RCOR3	0.357192	0.00114374
ANAPC5	RINT1	0.326533	0.0031154
ANAPC5	RPL17	0.337106	0.00223006
ANAPC5	RPL21	-0.313861	0.00458127
ANAPC5	RQCD1	-0.36408	0.000900505
ANAPC5	RUFY3	0.45732	2.00245e-05
ANAPC5	SCARB2	0.279063	0.0121849
ANAPC5	SETD1B	0.288523	0.00944638
ANAPC5	SF3B1	0.352782	0.00132929
ANAPC5	SFPQ	0.400049	0.00023634
ANAPC5	SH3YL1	0.45788	1.95033e-05
ANAPC5	SLC25A46	0.341885	0.00190995
ANAPC5	SRSF7	0.466839	1.27061e-05
ANAPC5	SUN1	0.113059	0.318025
ANAPC5	SUPT7L	0.479373	6.83555e-06
ANAPC5	SYNJ1	0.327357	0.00303648
ANAPC5	TARBP1	0.333026	0.00254061
ANAPC5	TARDBP	0.557895	7.60581e-08
ANAPC5	TFRC	0.489062	4.16147e-06
ANAPC5	THOC2	0.408059	0.000171764
ANAPC5	TIA1	0.388829	0.000364677
ANAPC5	TRAF3IP3	0.445297	3.48971e-05
ANAPC5	TRIM52	0.301061	0.00665455
ANAPC5	TRMT13	0.387373	0.00038536
ANAPC5	TSC1	0.19934	0.0762732
ANAPC5	TTC13	0.366421	0.000829212
ANAPC5	UBXN4	0.492174	3.53693e-06
ANAPC5	UGGT2	0.157961	0.16169
ANAPC5	UPF3A	0.463439	1.49708e-05
ANAPC5	UPF3B	0.445173	3.50949e-05
ANAPC5	USPL1	0.444361	3.64077e-05
ANAPC5	VEGFC	-0.161487	0.152413
ANAPC5	WDR19	0.220212	0.049669
ANAPC5	XIST	0.39553	0.000281973
ANAPC5	ZBED5	0.441675	4.10874e-05
ANAPC5	ZFAND3	0.420844	0.000101468
ANAPC5	ZFC3H1	0.463656	1.48163e-05
ANAPC5	ZNF33B	0.439183	4.59251e-05
ARGLU1	ATG14	0.356599	0.00116724
ARGLU1	BTAF1	0.386596	0.000396843
ARGLU1	BTN2A1	0.30374	0.00616244
ARGLU1	C2CD5	0.41336	0.000138438
ARGLU1	CAPRIN2	0.263634	0.0181341
ARGLU1	CCDC93	0.326935	0.00307668
ARGLU1	CCNL1	0.298099	0.00723857
ARGLU1	CCNT2	0.529275	4.4738e-07
ARGLU1	CDC16	0.21183	0.0592525
ARGLU1	CELF1	0.331908	0.00263223
ARGLU1	CROCCP2	0.379394	0.000519063
ARGLU1	CSAD	0.527417	4.99134e-07
ARGLU1	CWC25	0.269868	0.0154827
ARGLU1	DCLRE1C	0.315152	0.004408
ARGLU1	DDHD2	0.359332	0.00106245
ARGLU1	DDX21	0.248966	0.0259498
ARGLU1	DHX15	0.423716	8.98889e-05
ARGLU1	DKFZP586I1420	0.160177	0.155812
ARGLU1	DMTF1	0.529638	4.37875e-07
ARGLU1	DNAJC2	0.170214	0.131167
ARGLU1	DNM1L	0.202451	0.0717061
ARGLU1	EDRF1	0.364304	0.000893442
ARGLU1	EFHC1	0.326019	0.00316545
ARGLU1	EWSR1	0.449876	2.83127e-05
ARGLU1	FADS1	-0.211231	0.0599914
ARGLU1	FAM111A	0.298372	0.00718277
ARGLU1	FAM188A	0.494467	3.13427e-06
ARGLU1	FASTKD2	0.409294	0.000163395
ARGLU1	FBXO9	0.320284	0.00377553
ARGLU1	FGD2	0.229824	0.0402872
ARGLU1	FNBP4	0.398902	0.000247237
ARGLU1	FNDC3A	0.251303	0.0245403
ARGLU1	FUBP1	0.644093	1.15196e-10
ARGLU1	GSAP	0.275046	0.0135418
ARGLU1	HARS2	0.229469	0.0406047
ARGLU1	HECTD4	0.311059	0.00497816
ARGLU1	HERC2P2	0.28826	0.00951455
ARGLU1	ID2	0.209406	0.0622894
ARGLU1	IKBKAP	0.355282	0.00122103
ARGLU1	KANSL2	0.289942	0.00908591
ARGLU1	KIAA0907	0.583445	1.34978e-08
ARGLU1	KLHL24	0.208399	0.0635874
ARGLU1	KPNA2	0.371323	0.000696258
ARGLU1	LDHAL6B	-0.323536	0.00341784
ARGLU1	LETMD1	0.21147	0.0596955
ARGLU1	LOC100506248	0.03131	0.782775
ARGLU1	LOC101928189	0.666139	1.54941e-11
ARGLU1	LOC101930578	0.254332	0.022811
ARGLU1	LOC441155	0.286539	0.0099712
ARGLU1	LUC7L3	0.668697	1.21427e-11
ARGLU1	LYST	0.231606	0.0387212
ARGLU1	MALT1	0.329874	0.00280653
ARGLU1	MANBA	0.335684	0.00233417
ARGLU1	MARS	0.211107	0.0601455
ARGLU1	METTL3	0.54477	1.74955e-07
ARGLU1	MGEA5	0.408443	0.00016912
ARGLU1	MIR1304	0.555637	8.80006e-08
ARGLU1	MIR612	0.324185	0.00335026
ARGLU1	MNT	0.316206	0.00427097
ARGLU1	MON2	0.305402	0.00587358
ARGLU1	MSTO1	0.218733	0.0512603
ARGLU1	MTMR9	0.258134	0.0207881
ARGLU1	MTRF1	0.42063	0.000102388
ARGLU1	NAA16	0.513001	1.14186e-06
ARGLU1	NBPF1	0.326679	0.00310129
ARGLU1	NR2C1	0.321215	0.00366985
ARGLU1	NUP107	0.355892	0.00119582
ARGLU1	NUP85	0.290186	0.00902537
ARGLU1	OFD1	0.229979	0.0401491
ARGLU1	OGT	0.530009	4.28376e-07
ARGLU1	PAPD7	0.175945	0.118492
ARGLU1	PAXBP1	0.468486	1.17286e-05
ARGLU1	PHIP	0.383846	0.000439996
ARGLU1	PIGG	0.243392	0.0295901
ARGLU1	PMS1	0.380439	0.000499426
ARGLU1	PNISR	0.639879	1.65974e-10
ARGLU1	PNN	0.468433	1.17589e-05
ARGLU1	POLI	0.482445	5.84978e-06
ARGLU1	PRPF4B	0.527393	4.99841e-07
ARGLU1	PTMA	0.0623931	0.582447
ARGLU1	RABGGTB	0.466438	1.29554e-05
ARGLU1	RAP1GAP2	0.0745139	0.511247
ARGLU1	RBM26	0.423489	9.07599e-05
ARGLU1	RBM5	0.280719	0.0116607
ARGLU1	RCOR3	0.490574	3.84611e-06
ARGLU1	RINT1	0.430591	6.69578e-05
ARGLU1	RPL17	0.368282	0.000776229
ARGLU1	RPL21	-0.170578	0.130332
ARGLU1	RQCD1	-0.378583	0.000534798
ARGLU1	RUFY3	0.301288	0.00661142
ARGLU1	SCARB2	0.178089	0.114
ARGLU1	SETD1B	0.119254	0.292058
ARGLU1	SF3B1	0.378096	0.000544456
ARGLU1	SFPQ	0.516979	9.12229e-07
ARGLU1	SH3YL1	0.318209	0.00402078
ARGLU1	SLC25A46	0.29885	0.00708628
ARGLU1	SRSF7	0.340553	0.00199475
ARGLU1	SUN1	0.393004	0.00031088
ARGLU1	SUPT7L	0.449999	2.81538e-05
ARGLU1	SYNJ1	0.268691	0.0159561
ARGLU1	TARBP1	0.216627	0.0535994
ARGLU1	TARDBP	0.448338	3.03825e-05
ARGLU1	TFRC	0.320659	0.00373264
ARGLU1	THOC2	0.250919	0.0247676
ARGLU1	TIA1	0.52869	4.63097e-07
ARGLU1	TRAF3IP3	0.556055	8.56632e-08
ARGLU1	TRIM52	0.381697	0.000476679
ARGLU1	TRMT13	0.503385	1.94244e-06
ARGLU1	TSC1	0.188651	0.0937626
ARGLU1	TTC13	0.403734	0.000204274
ARGLU1	UBXN4	0.352047	0.00136273
ARGLU1	UGGT2	0.00680626	0.95222
ARGLU1	UPF3A	0.490249	3.91197e-06
ARGLU1	UPF3B	0.280617	0.0116926
ARGLU1	USPL1	0.351034	0.00141008
ARGLU1	VEGFC	-0.359551	0.00105444
ARGLU1	WDR19	0.0433421	0.702653
ARGLU1	XIST	0.471417	1.01602e-05
ARGLU1	ZBED5	0.46608	1.31822e-05
ARGLU1	ZFAND3	0.122055	0.280787
ARGLU1	ZFC3H1	0.5119	1.21448e-06
ARGLU1	ZNF33B	0.269267	0.015723
ATG14	BTAF1	0.312349	0.00479184
ATG14	BTN2A1	0.106033	0.349219
ATG14	C2CD5	0.302694	0.00635067
ATG14	CAPRIN2	0.410283	0.000156972
ATG14	CCDC93	0.220532	0.04933
ATG14	CCNL1	0.228238	0.0417251
ATG14	CCNT2	0.259886	0.0199085
ATG14	CDC16	0.17476	0.121031
ATG14	CELF1	0.424047	8.86364e-05
ATG14	CROCCP2	0.177545	0.115126
ATG14	CSAD	0.360162	0.00103237
ATG14	CWC25	0.288402	0.00947768
ATG14	DCLRE1C	0.420222	0.000104154
ATG14	DDHD2	0.248754	0.0260809
ATG14	DDX21	0.263791	0.0180626
ATG14	DHX15	0.104366	0.356892
ATG14	DKFZP586I1420	0.322534	0.00352472
ATG14	DMTF1	0.231214	0.0390613
ATG14	DNAJC2	0.1673	0.137994
ATG14	DNM1L	0.190313	0.0908527
ATG14	EDRF1	0.18813	0.0946906
ATG14	EFHC1	0.268397	0.0160764
ATG14	EWSR1	0.179006	0.112118
ATG14	FADS1	-0.164624	0.144497
ATG14	FAM111A	0.249042	0.0259027
ATG14	FAM188A	0.295767	0.0077295
ATG14	FASTKD2	0.16964	0.13249
ATG14	FBXO9	0.18405	0.1022
ATG14	FGD2	0.11112	0.326449
ATG14	FNBP4	0.38799	0.000376467
ATG14	FNDC3A	0.0970037	0.392002
ATG14	FUBP1	0.30054	0.00675416
ATG14	GSAP	0.190386	0.0907281
ATG14	HARS2	0.174084	0.1225
ATG14	HECTD4	0.302702	0.00634908
ATG14	HERC2P2	0.223175	0.0466027
ATG14	ID2	0.179635	0.110842
ATG14	IKBKAP	0.31453	0.00449071
ATG14	KANSL2	-0.010821	0.924104
ATG14	KIAA0907	0.273147	0.0142279
ATG14	KLHL24	0.299601	0.00693684
ATG14	KPNA2	0.196323	0.080922
ATG14	LDHAL6B	-0.178988	0.112155
ATG14	LETMD1	0.225165	0.0446314
ATG14	LOC100506248	0.18935	0.0925296
ATG14	LOC101928189	0.226788	0.0430767
ATG14	LOC101930578	0.0767118	0.498831
ATG14	LOC441155	0.183118	0.10398
ATG14	LUC7L3	0.373969	0.000632877
ATG14	LYST	0.23602	0.0350586
ATG14	MALT1	0.271348	0.0149051
ATG14	MANBA	0.300158	0.00682791
ATG14	MARS	0.282785	0.0110345
ATG14	METTL3	0.244063	0.0291307
ATG14	MGEA5	0.317819	0.00406841
ATG14	MIR1304	0.276949	0.0128834
ATG14	MIR612	0.256134	0.021832
ATG14	MNT	0.328712	0.00291072
ATG14	MON2	0.312507	0.00476941
ATG14	MSTO1	0.0080277	0.943658
ATG14	MTMR9	0.427821	7.54512e-05
ATG14	MTRF1	0.308588	0.00535322
ATG14	NAA16	0.345515	0.00169517
ATG14	NBPF1	0.328233	0.0029546
ATG14	NR2C1	0.0844595	0.456349
ATG14	NUP107	0.195938	0.0815312
ATG14	NUP85	0.15091	0.181482
ATG14	OFD1	0.266653	0.0168051
ATG14	OGT	0.288614	0.00942303
ATG14	PAPD7	0.0919738	0.417128
ATG14	PAXBP1	0.325741	0.0031929
ATG14	PHIP	0.399672	0.00023987
ATG14	PIGG	0.262574	0.0186216
ATG14	PMS1	0.185474	0.0995283
ATG14	PNISR	0.370384	0.00072012
ATG14	PNN	0.233649	0.0369881
ATG14	POLI	0.408137	0.000171225
ATG14	PRPF4B	0.238623	0.0330382
ATG14	PTMA	0.203394	0.0703665
ATG14	RABGGTB	0.30169	0.00653597
ATG14	RAP1GAP2	0.275299	0.0134526
ATG14	RBM26	0.324869	0.00328019
ATG14	RBM5	0.11834	0.295799
ATG14	RCOR3	0.327098	0.00306107
ATG14	RINT1	0.184958	0.10049
ATG14	RPL17	0.293231	0.00829657
ATG14	RPL21	-0.172235	0.126583
ATG14	RQCD1	-0.289671	0.00915394
ATG14	RUFY3	0.331158	0.00269538
ATG14	SCARB2	0.150887	0.181551
ATG14	SETD1B	0.308424	0.00537897
ATG14	SF3B1	0.281011	0.0115705
ATG14	SFPQ	0.453466	2.39817e-05
ATG14	SH3YL1	0.333527	0.00250053
ATG14	SLC25A46	0.262496	0.018658
ATG14	SRSF7	0.17952	0.111076
ATG14	SUN1	0.264348	0.0178119
ATG14	SUPT7L	0.359535	0.00105501
ATG14	SYNJ1	0.232027	0.0383585
ATG14	TARBP1	0.112986	0.31834
ATG14	TARDBP	0.406308	0.000184302
ATG14	TFRC	0.24384	0.0292826
ATG14	THOC2	0.417863	0.000114938
ATG14	TIA1	0.262858	0.0184898
ATG14	TRAF3IP3	0.425108	8.4732e-05
ATG14	TRIM52	0.227721	0.0422027
ATG14	TRMT13	0.291983	0.00858862
ATG14	TSC1	0.309837	0.00516069
ATG14	TTC13	0.294924	0.00791408
ATG14	UBXN4	0.302656	0.00635763
ATG14	UGGT2	0.148051	0.189991
ATG14	UPF3A	0.33165	0.00265384
ATG14	UPF3B	0.109935	0.331668
ATG14	USPL1	0.05695	0.615831
ATG14	VEGFC	-0.307516	0.00552366
ATG14	WDR19	0.142796	0.206376
ATG14	XIST	0.421254	9.97358e-05
ATG14	ZBED5	0.329536	0.0028365
ATG14	ZFAND3	0.299253	0.00700589
ATG14	ZFC3H1	0.253499	0.0232758
ATG14	ZNF33B	0.266628	0.0168158
BTAF1	BTN2A1	0.481673	6.08422e-06
BTAF1	C2CD5	0.467569	1.22638e-05
BTAF1	CAPRIN2	0.558419	7.35125e-08
BTAF1	CCDC93	0.522884	6.50159e-07
BTAF1	CCNL1	0.54239	2.02715e-07
BTAF1	CCNT2	0.676042	5.9495e-12
BTAF1	CDC16	0.560065	6.60403e-08
BTAF1	CELF1	0.437074	5.04258e-05
BTAF1	CROCCP2	0.550976	1.18523e-07
BTAF1	CSAD	0.425318	8.39765e-05
BTAF1	CWC25	0.281784	0.0113343
BTAF1	DCLRE1C	0.445515	3.45547e-05
BTAF1	DDHD2	0.278063	0.012511
BTAF1	DDX21	0.534698	3.23803e-07
BTAF1	DHX15	0.642219	1.35601e-10
BTAF1	DKFZP586I1420	0.498324	2.55259e-06
BTAF1	DMTF1	0.544953	1.72976e-07
BTAF1	DNAJC2	0.31424	0.00452972
BTAF1	DNM1L	0.568885	3.68091e-08
BTAF1	EDRF1	0.617199	1.07986e-09
BTAF1	EFHC1	0.55389	9.84401e-08
BTAF1	EWSR1	0.394048	0.000298619
BTAF1	FADS1	-0.481038	6.2834e-06
BTAF1	FAM111A	0.611337	1.71069e-09
BTAF1	FAM188A	0.580218	1.69315e-08
BTAF1	FASTKD2	0.598369	4.58078e-09
BTAF1	FBXO9	0.45666	2.06552e-05
BTAF1	FGD2	0.313766	0.00459427
BTAF1	FNBP4	0.576161	2.24335e-08
BTAF1	FNDC3A	0.444364	3.64037e-05
BTAF1	FUBP1	0.520997	7.24996e-07
BTAF1	GSAP	0.551466	1.14893e-07
BTAF1	HARS2	0.482801	5.74464e-06
BTAF1	HECTD4	0.385244	0.000417554
BTAF1	HERC2P2	0.550966	1.18593e-07
BTAF1	ID2	0.237143	0.0341749
BTAF1	IKBKAP	0.557789	7.65809e-08
BTAF1	KANSL2	0.523954	6.11041e-07
BTAF1	KIAA0907	0.636229	2.26696e-10
BTAF1	KLHL24	0.433536	5.89079e-05
BTAF1	KPNA2	0.601222	3.70222e-09
BTAF1	LDHAL6B	-0.152391	0.177186
BTAF1	LETMD1	0.415508	0.000126725
BTAF1	LOC100506248	0.368578	0.000768085
BTAF1	LOC101928189	0.65925	2.95254e-11
BTAF1	LOC101930578	0.00963433	0.932406
BTAF1	LOC441155	0.507632	1.53928e-06
BTAF1	LUC7L3	0.675787	6.10079e-12
BTAF1	LYST	0.252239	0.0239945
BTAF1	MALT1	0.427589	7.62067e-05
BTAF1	MANBA	0.459817	1.77952e-05
BTAF1	MARS	0.557709	7.69796e-08
BTAF1	METTL3	0.511115	1.26891e-06
BTAF1	MGEA5	0.475418	8.33427e-06
BTAF1	MIR1304	0.653619	4.94056e-11
BTAF1	MIR612	0.278296	0.0124343
BTAF1	MNT	0.546579	1.5631e-07
BTAF1	MON2	0.650804	6.36449e-11
BTAF1	MSTO1	0.132143	0.242625
BTAF1	MTMR9	0.52693	5.13605e-07
BTAF1	MTRF1	0.404547	0.00019776
BTAF1	NAA16	0.635058	2.50327e-10
BTAF1	NBPF1	0.37615	0.000584633
BTAF1	NR2C1	0.503941	1.88449e-06
BTAF1	NUP107	0.601302	3.68008e-09
BTAF1	NUP85	0.458833	1.86445e-05
BTAF1	OFD1	0.398812	0.000248102
BTAF1	OGT	0.50091	2.22127e-06
BTAF1	PAPD7	0.363662	0.000913782
BTAF1	PAXBP1	0.659237	2.9561e-11
BTAF1	PHIP	0.512296	1.18794e-06
BTAF1	PIGG	0.605281	2.72479e-09
BTAF1	PMS1	0.642425	1.33209e-10
BTAF1	PNISR	0.695431	8.17104e-13
BTAF1	PNN	0.685182	2.37846e-12
BTAF1	POLI	0.617831	1.02705e-09
BTAF1	PRPF4B	0.652904	5.2699e-11
BTAF1	PTMA	0.263788	0.0180642
BTAF1	RABGGTB	0.706709	2.39242e-13
BTAF1	RAP1GAP2	0.296355	0.00760305
BTAF1	RBM26	0.602316	3.41001e-09
BTAF1	RBM5	0.428531	7.31839e-05
BTAF1	RCOR3	0.517621	8.79516e-07
BTAF1	RINT1	0.485974	4.8826e-06
BTAF1	RPL17	0.314609	0.00448017
BTAF1	RPL21	-0.205138	0.0679408
BTAF1	RQCD1	-0.300672	0.00672879
BTAF1	RUFY3	0.417925	0.000114641
BTAF1	SCARB2	0.17527	0.119934
BTAF1	SETD1B	0.286678	0.00993376
BTAF1	SF3B1	0.593424	6.59347e-09
BTAF1	SFPQ	0.355421	0.00121523
BTAF1	SH3YL1	0.568432	3.79459e-08
BTAF1	SLC25A46	0.512735	1.15903e-06
BTAF1	SRSF7	0.615162	1.26841e-09
BTAF1	SUN1	0.457448	1.99037e-05
BTAF1	SUPT7L	0.678926	4.47074e-12
BTAF1	SYNJ1	0.617653	1.04168e-09
BTAF1	TARBP1	0.285075	0.0103747
BTAF1	TARDBP	0.568086	3.88383e-08
BTAF1	TFRC	0.656849	3.68225e-11
BTAF1	THOC2	0.494674	3.10001e-06
BTAF1	TIA1	0.685364	2.33464e-12
BTAF1	TRAF3IP3	0.578967	1.84727e-08
BTAF1	TRIM52	0.635077	2.4992e-10
BTAF1	TRMT13	0.478316	7.20896e-06
BTAF1	TSC1	0.308222	0.00541097
BTAF1	TTC13	0.49129	3.70466e-06
BTAF1	UBXN4	0.56134	6.07516e-08
BTAF1	UGGT2	0.196157	0.0811852
BTAF1	UPF3A	0.285554	0.0102412
BTAF1	UPF3B	0.65447	4.57367e-11
BTAF1	USPL1	0.491038	3.75391e-06
BTAF1	VEGFC	-0.369303	0.000748485
BTAF1	WDR19	0.370388	0.000720012
BTAF1	XIST	0.417611	0.00011615
BTAF1	ZBED5	0.686115	2.16189e-12
BTAF1	ZFAND3	0.258323	0.0206915
BTAF1	ZFC3H1	0.614161	1.37225e-09
BTAF1	ZNF33B	0.44138	4.16349e-05
BTN2A1	C2CD5	0.391578	0.000328377
BTN2A1	CAPRIN2	0.478619	7.10015e-06
BTN2A1	CCDC93	0.509738	1.36992e-06
BTN2A1	CCNL1	0.570394	3.32499e-08
BTN2A1	CCNT2	0.384165	0.000434784
BTN2A1	CDC16	0.487176	4.58888e-06
BTN2A1	CELF1	0.37988	0.000509845
BTN2A1	CROCCP2	0.514923	1.02486e-06
BTN2A1	CSAD	0.401177	0.000226063
BTN2A1	CWC25	0.56055	6.39776e-08
BTN2A1	DCLRE1C	0.476889	7.74422e-06
BTN2A1	DDHD2	0.440029	4.42263e-05
BTN2A1	DDX21	0.37011	0.000727213
BTN2A1	DHX15	0.548502	1.3856e-07
BTN2A1	DKFZP586I1420	0.444356	3.64159e-05
BTN2A1	DMTF1	0.578313	1.93313e-08
BTN2A1	DNAJC2	0.497518	2.66509e-06
BTN2A1	DNM1L	0.442354	3.98556e-05
BTN2A1	EDRF1	0.583148	1.37844e-08
BTN2A1	EFHC1	0.521636	6.98787e-07
BTN2A1	EWSR1	0.402952	0.000210721
BTN2A1	FADS1	-0.434021	5.76723e-05
BTN2A1	FAM111A	0.535102	3.16027e-07
BTN2A1	FAM188A	0.447171	3.20477e-05
BTN2A1	FASTKD2	0.441349	4.16928e-05
BTN2A1	FBXO9	0.574081	2.58774e-08
BTN2A1	FGD2	0.278284	0.0124385
BTN2A1	FNBP4	0.52879	4.60392e-07
BTN2A1	FNDC3A	0.390176	0.000346457
BTN2A1	FUBP1	0.43811	4.81655e-05
BTN2A1	GSAP	0.556776	8.17681e-08
BTN2A1	HARS2	0.43853	4.72762e-05
BTN2A1	HECTD4	0.42438	8.73932e-05
BTN2A1	HERC2P2	0.388875	0.000364044
BTN2A1	ID2	0.223673	0.0461026
BTN2A1	IKBKAP	0.388361	0.000371213
BTN2A1	KANSL2	0.303659	0.00617688
BTN2A1	KIAA0907	0.534551	3.2669e-07
BTN2A1	KLHL24	0.339384	0.00207192
BTN2A1	KPNA2	0.291997	0.00858529
BTN2A1	LDHAL6B	-0.217617	0.0524889
BTN2A1	LETMD1	0.419086	0.000109225
BTN2A1	LOC100506248	0.517416	8.89808e-07
BTN2A1	LOC101928189	0.578325	1.93159e-08
BTN2A1	LOC101930578	0.36978	0.000735856
BTN2A1	LOC441155	0.469387	1.12236e-05
BTN2A1	LUC7L3	0.587734	9.95002e-09
BTN2A1	LYST	0.350504	0.00143547
BTN2A1	MALT1	0.418369	0.000112538
BTN2A1	MANBA	0.60985	1.91952e-09
BTN2A1	MARS	0.485223	5.0749e-06
BTN2A1	METTL3	0.526485	5.27198e-07
BTN2A1	MGEA5	0.384049	0.000436666
BTN2A1	MIR1304	0.488562	4.27097e-06
BTN2A1	MIR612	0.193799	0.0849821
BTN2A1	MNT	0.356504	0.00117105
BTN2A1	MON2	0.484336	5.31112e-06
BTN2A1	MSTO1	0.352453	0.00134418
BTN2A1	MTMR9	0.394199	0.000296887
BTN2A1	MTRF1	0.365649	0.000852128
BTN2A1	NAA16	0.419358	0.000107991
BTN2A1	NBPF1	0.519998	7.67821e-07
BTN2A1	NR2C1	0.392036	0.000322665
BTN2A1	NUP107	0.513805	1.0915e-06
BTN2A1	NUP85	0.654523	4.55193e-11
BTN2A1	OFD1	0.0950688	0.401559
BTN2A1	OGT	0.400391	0.000233184
BTN2A1	PAPD7	0.565463	4.62727e-08
BTN2A1	PAXBP1	0.50398	1.88046e-06
BTN2A1	PHIP	0.520839	7.31597e-07
BTN2A1	PIGG	0.587758	9.93259e-09
BTN2A1	PMS1	0.43632	5.21307e-05
BTN2A1	PNISR	0.473776	9.04289e-06
BTN2A1	PNN	0.58374	1.32198e-08
BTN2A1	POLI	0.4839	5.43101e-06
BTN2A1	PRPF4B	0.469447	1.11906e-05
BTN2A1	PTMA	0.320693	0.00372877
BTN2A1	RABGGTB	0.411921	0.000146839
BTN2A1	RAP1GAP2	0.288191	0.00953252
BTN2A1	RBM26	0.506548	1.63393e-06
BTN2A1	RBM5	0.670002	1.0713e-11
BTN2A1	RCOR3	0.481857	6.02755e-06
BTN2A1	RINT1	0.436809	5.10198e-05
BTN2A1	RPL17	0.513354	1.11952e-06
BTN2A1	RPL21	-0.198511	0.0775299
BTN2A1	RQCD1	-0.242433	0.030258
BTN2A1	RUFY3	0.510683	1.29985e-06
BTN2A1	SCARB2	0.182663	0.104857
BTN2A1	SETD1B	0.333844	0.00247546
BTN2A1	SF3B1	0.466025	1.32174e-05
BTN2A1	SFPQ	0.29064	0.00891328
BTN2A1	SH3YL1	0.396549	0.000271034
BTN2A1	SLC25A46	0.295691	0.00774609
BTN2A1	SRSF7	0.547469	1.47845e-07
BTN2A1	SUN1	0.2204	0.0494699
BTN2A1	SUPT7L	0.604605	2.86844e-09
BTN2A1	SYNJ1	0.471184	1.02775e-05
BTN2A1	TARBP1	0.275469	0.013393
BTN2A1	TARDBP	0.451237	2.65917e-05
BTN2A1	TFRC	0.408475	0.000168902
BTN2A1	THOC2	0.520575	7.42774e-07
BTN2A1	TIA1	0.462291	1.58171e-05
BTN2A1	TRAF3IP3	0.481943	6.00126e-06
BTN2A1	TRIM52	0.461074	1.67629e-05
BTN2A1	TRMT13	0.40328	0.000207995
BTN2A1	TSC1	0.383934	0.000438555
BTN2A1	TTC13	0.599044	4.35666e-09
BTN2A1	UBXN4	0.402482	0.000214686
BTN2A1	UGGT2	0.340496	0.00199843
BTN2A1	UPF3A	0.318953	0.0039313
BTN2A1	UPF3B	0.494961	3.05333e-06
BTN2A1	USPL1	0.446222	3.3462e-05
BTN2A1	VEGFC	-0.225544	0.0442648
BTN2A1	WDR19	0.504634	1.81454e-06
BTN2A1	XIST	0.345068	0.00172039
BTN2A1	ZBED5	0.488944	4.18706e-06
BTN2A1	ZFAND3	0.452281	2.53383e-05
BTN2A1	ZFC3H1	0.545943	1.62635e-07
BTN2A1	ZNF33B	0.390337	0.000344335
C2CD5	CAPRIN2	0.43787	4.86793e-05
C2CD5	CCDC93	0.328134	0.00296375
C2CD5	CCNL1	0.280633	0.0116874
C2CD5	CCNT2	0.547767	1.45104e-07
C2CD5	CDC16	0.52227	6.73654e-07
C2CD5	CELF1	0.314218	0.00453268
C2CD5	CROCCP2	0.476089	8.05993e-06
C2CD5	CSAD	0.111212	0.326046
C2CD5	CWC25	0.232688	0.037795
C2CD5	DCLRE1C	0.557418	7.84441e-08
C2CD5	DDHD2	0.297357	0.0073917
C2CD5	DDX21	0.467501	1.23041e-05
C2CD5	DHX15	0.589077	9.03553e-09
C2CD5	DKFZP586I1420	0.50531	1.74872e-06
C2CD5	DMTF1	0.629514	3.98054e-10
C2CD5	DNAJC2	0.349951	0.00146236
C2CD5	DNM1L	0.531845	3.84107e-07
C2CD5	EDRF1	0.56934	3.5699e-08
C2CD5	EFHC1	0.364379	0.000891084
C2CD5	EWSR1	0.328229	0.00295502
C2CD5	FADS1	-0.319684	0.00384507
C2CD5	FAM111A	0.539571	2.41007e-07
C2CD5	FAM188A	0.572981	2.78957e-08
C2CD5	FASTKD2	0.504584	1.81957e-06
C2CD5	FBXO9	0.275265	0.0134646
C2CD5	FGD2	0.195089	0.0828879
C2CD5	FNBP4	0.395526	0.000282025
C2CD5	FNDC3A	0.372259	0.00067322
C2CD5	FUBP1	0.595237	5.77328e-09
C2CD5	GSAP	0.48085	6.34372e-06
C2CD5	HARS2	0.280828	0.0116269
C2CD5	HECTD4	0.215659	0.0547025
C2CD5	HERC2P2	0.292583	0.00844705
C2CD5	ID2	0.148712	0.187999
C2CD5	IKBKAP	0.610069	1.88733e-09
C2CD5	KANSL2	0.412939	0.000140852
C2CD5	KIAA0907	0.531755	3.86164e-07
C2CD5	KLHL24	0.437082	5.04074e-05
C2CD5	KPNA2	0.486938	4.64567e-06
C2CD5	LDHAL6B	-0.134652	0.233715
C2CD5	LETMD1	0.210792	0.0605384
C2CD5	LOC100506248	0.492703	3.43978e-06
C2CD5	LOC101928189	0.58912	9.00784e-09
C2CD5	LOC101930578	0.171813	0.127531
C2CD5	LOC441155	0.445032	3.5319e-05
C2CD5	LUC7L3	0.579715	1.75355e-08
C2CD5	LYST	0.343894	0.00178821
C2CD5	MALT1	0.498708	2.50058e-06
C2CD5	MANBA	0.453639	2.37892e-05
C2CD5	MARS	0.34035	0.00200797
C2CD5	METTL3	0.204598	0.0686851
C2CD5	MGEA5	0.527073	5.09324e-07
C2CD5	MIR1304	0.590486	8.16264e-09
C2CD5	MIR612	0.0895883	0.429363
C2CD5	MNT	0.352089	0.00136081
C2CD5	MON2	0.453556	2.38811e-05
C2CD5	MSTO1	-0.0544767	0.631268
C2CD5	MTMR9	0.23099	0.0392566
C2CD5	MTRF1	0.310071	0.00512523
C2CD5	NAA16	0.443578	3.77193e-05
C2CD5	NBPF1	0.380585	0.000496731
C2CD5	NR2C1	0.38519	0.000418397
C2CD5	NUP107	0.587225	1.03194e-08
C2CD5	NUP85	0.277257	0.0127794
C2CD5	OFD1	0.081173	0.474121
C2CD5	OGT	0.307728	0.00548961
C2CD5	PAPD7	0.427568	7.62747e-05
C2CD5	PAXBP1	0.45966	1.79282e-05
C2CD5	PHIP	0.555719	8.75359e-08
C2CD5	PIGG	0.300042	0.00685046
C2CD5	PMS1	0.675683	6.1635e-12
C2CD5	PNISR	0.541682	2.11754e-07
C2CD5	PNN	0.529666	4.37165e-07
C2CD5	POLI	0.503981	1.88038e-06
C2CD5	PRPF4B	0.590378	8.22615e-09
C2CD5	PTMA	0.499539	2.39153e-06
C2CD5	RABGGTB	0.640781	1.53561e-10
C2CD5	RAP1GAP2	0.236202	0.0349147
C2CD5	RBM26	0.560249	6.52511e-08
C2CD5	RBM5	0.242395	0.0302847
C2CD5	RCOR3	0.499027	2.4582e-06
C2CD5	RINT1	0.517806	8.70316e-07
C2CD5	RPL17	0.125574	0.267047
C2CD5	RPL21	-0.0363848	0.74865
C2CD5	RQCD1	-0.314687	0.0044697
C2CD5	RUFY3	0.456147	2.11586e-05
C2CD5	SCARB2	0.166985	0.138749
C2CD5	SETD1B	0.162472	0.149893
C2CD5	SF3B1	0.557796	7.6545e-08
C2CD5	SFPQ	0.366744	0.000819777
C2CD5	SH3YL1	0.59861	4.49948e-09
C2CD5	SLC25A46	0.466535	1.28951e-05
C2CD5	SRSF7	0.490124	3.93758e-06
C2CD5	SUN1	0.178513	0.113127
C2CD5	SUPT7L	0.480848	6.34411e-06
C2CD5	SYNJ1	0.528742	4.6169e-07
C2CD5	TARBP1	0.225349	0.0444535
C2CD5	TARDBP	0.558074	7.51761e-08
C2CD5	TFRC	0.475573	8.27034e-06
C2CD5	THOC2	0.566107	4.43325e-08
C2CD5	TIA1	0.643399	1.2239e-10
C2CD5	TRAF3IP3	0.645344	1.03254e-10
C2CD5	TRIM52	0.480974	6.30369e-06
C2CD5	TRMT13	0.516122	9.57639e-07
C2CD5	TSC1	0.247891	0.0266207
C2CD5	TTC13	0.472978	9.40709e-06
C2CD5	UBXN4	0.517054	9.08318e-07
C2CD5	UGGT2	0.111726	0.323804
C2CD5	UPF3A	0.315442	0.00436992
C2CD5	UPF3B	0.455785	2.15206e-05
C2CD5	USPL1	0.536415	2.91965e-07
C2CD5	VEGFC	-0.319067	0.00391766
C2CD5	WDR19	0.201359	0.0732847
C2CD5	XIST	0.245099	0.0284322
C2CD5	ZBED5	0.643196	1.24567e-10
C2CD5	ZFAND3	0.219254	0.0506949
C2CD5	ZFC3H1	0.586478	1.08848e-08
C2CD5	ZNF33B	0.413581	0.000137188
CAPRIN2	CCDC93	0.412474	0.000143557
CAPRIN2	CCNL1	0.43305	6.01711e-05
CAPRIN2	CCNT2	0.475383	8.34903e-06
CAPRIN2	CDC16	0.534162	3.34405e-07
CAPRIN2	CELF1	0.50394	1.88465e-06
CAPRIN2	CROCCP2	0.399121	0.000245119
CAPRIN2	CSAD	0.193111	0.0861167
CAPRIN2	CWC25	0.456093	2.12124e-05
CAPRIN2	DCLRE1C	0.522779	6.54112e-07
CAPRIN2	DDHD2	0.246558	0.0274731
CAPRIN2	DDX21	0.46742	1.23528e-05
CAPRIN2	DHX15	0.452808	2.47263e-05
CAPRIN2	DKFZP586I1420	0.534466	3.28362e-07
CAPRIN2	DMTF1	0.471398	1.01695e-05
CAPRIN2	DNAJC2	0.353594	0.00129322
CAPRIN2	DNM1L	0.496628	2.79458e-06
CAPRIN2	EDRF1	0.470203	1.07845e-05
CAPRIN2	EFHC1	0.397705	0.000259092
CAPRIN2	EWSR1	0.290643	0.00891235
CAPRIN2	FADS1	-0.458962	1.85314e-05
CAPRIN2	FAM111A	0.551489	1.14722e-07
CAPRIN2	FAM188A	0.458958	1.85349e-05
CAPRIN2	FASTKD2	0.437338	4.98393e-05
CAPRIN2	FBXO9	0.345007	0.00172385
CAPRIN2	FGD2	0.179955	0.110198
CAPRIN2	FNBP4	0.576055	2.25978e-08
CAPRIN2	FNDC3A	0.380981	0.000489508
CAPRIN2	FUBP1	0.397678	0.000259357
CAPRIN2	GSAP	0.454877	2.2455e-05
CAPRIN2	HARS2	0.412688	0.000142306
CAPRIN2	HECTD4	0.395244	0.000285122
CAPRIN2	HERC2P2	0.455941	2.13641e-05
CAPRIN2	ID2	0.314438	0.00450309
CAPRIN2	IKBKAP	0.472074	9.83657e-06
CAPRIN2	KANSL2	0.301201	0.00662793
CAPRIN2	KIAA0907	0.478128	7.27749e-06
CAPRIN2	KLHL24	0.498769	2.49243e-06
CAPRIN2	KPNA2	0.469809	1.09945e-05
CAPRIN2	LDHAL6B	-0.195944	0.0815215
CAPRIN2	LETMD1	0.340524	0.0019966
CAPRIN2	LOC100506248	0.409195	0.000164057
CAPRIN2	LOC101928189	0.502152	2.0769e-06
CAPRIN2	LOC101930578	0.12013	0.2885
CAPRIN2	LOC441155	0.579547	1.77422e-08
CAPRIN2	LUC7L3	0.550541	1.2183e-07
CAPRIN2	LYST	0.470681	1.05346e-05
CAPRIN2	MALT1	0.439105	4.60827e-05
CAPRIN2	MANBA	0.481016	6.29044e-06
CAPRIN2	MARS	0.39641	0.000272503
CAPRIN2	METTL3	0.381958	0.000472082
CAPRIN2	MGEA5	0.480343	6.50847e-06
CAPRIN2	MIR1304	0.389176	0.000359902
CAPRIN2	MIR612	0.195053	0.0829449
CAPRIN2	MNT	0.36899	0.000756905
CAPRIN2	MON2	0.50847	1.4697e-06
CAPRIN2	MSTO1	0.215608	0.0547615
CAPRIN2	MTMR9	0.473801	9.0318e-06
CAPRIN2	MTRF1	0.258503	0.0206003
CAPRIN2	NAA16	0.487732	4.45873e-06
CAPRIN2	NBPF1	0.417406	0.000117141
CAPRIN2	NR2C1	0.383519	0.000445407
CAPRIN2	NUP107	0.587864	9.85745e-09
CAPRIN2	NUP85	0.336569	0.00226888
CAPRIN2	OFD1	0.203205	0.0706326
CAPRIN2	OGT	0.38383	0.000440266
CAPRIN2	PAPD7	0.339244	0.00208137
CAPRIN2	PAXBP1	0.576504	2.19094e-08
CAPRIN2	PHIP	0.536965	2.82401e-07
CAPRIN2	PIGG	0.446021	3.3769e-05
CAPRIN2	PMS1	0.573208	2.74671e-08
CAPRIN2	PNISR	0.581472	1.55087e-08
CAPRIN2	PNN	0.530376	4.19157e-07
CAPRIN2	POLI	0.545028	1.7218e-07
CAPRIN2	PRPF4B	0.514907	1.02576e-06
CAPRIN2	PTMA	0.302309	0.00642121
CAPRIN2	RABGGTB	0.542604	2.00058e-07
CAPRIN2	RAP1GAP2	0.213233	0.0575515
CAPRIN2	RBM26	0.445471	3.46229e-05
CAPRIN2	RBM5	0.434333	5.68875e-05
CAPRIN2	RCOR3	0.535763	3.03692e-07
CAPRIN2	RINT1	0.433314	5.94816e-05
CAPRIN2	RPL17	0.532794	3.62963e-07
CAPRIN2	RPL21	-0.145213	0.198719
CAPRIN2	RQCD1	-0.28193	0.0112901
CAPRIN2	RUFY3	0.477725	7.42635e-06
CAPRIN2	SCARB2	0.16431	0.145276
CAPRIN2	SETD1B	0.337071	0.00223256
CAPRIN2	SF3B1	0.62939	4.02178e-10
CAPRIN2	SFPQ	0.321081	0.00368486
CAPRIN2	SH3YL1	0.479567	6.76902e-06
CAPRIN2	SLC25A46	0.329941	0.00280068
CAPRIN2	SRSF7	0.509626	1.37848e-06
CAPRIN2	SUN1	0.364644	0.000882814
CAPRIN2	SUPT7L	0.528401	4.71074e-07
CAPRIN2	SYNJ1	0.498118	2.58097e-06
CAPRIN2	TARBP1	0.248517	0.0262284
CAPRIN2	TARDBP	0.536068	2.98149e-07
CAPRIN2	TFRC	0.501101	2.19844e-06
CAPRIN2	THOC2	0.496057	2.88087e-06
CAPRIN2	TIA1	0.6149	1.29482e-09
CAPRIN2	TRAF3IP3	0.551546	1.14312e-07
CAPRIN2	TRIM52	0.497239	2.70507e-06
CAPRIN2	TRMT13	0.495932	2.89996e-06
CAPRIN2	TSC1	0.412234	0.000144974
CAPRIN2	TTC13	0.563237	5.36246e-08
CAPRIN2	UBXN4	0.428689	7.26893e-05
CAPRIN2	UGGT2	0.461549	1.63876e-05
CAPRIN2	UPF3A	0.285263	0.0103222
CAPRIN2	UPF3B	0.510294	1.32827e-06
CAPRIN2	USPL1	0.400886	0.000228673
CAPRIN2	VEGFC	-0.163622	0.146992
CAPRIN2	WDR19	0.321044	0.00368902
CAPRIN2	XIST	0.487149	4.59546e-06
CAPRIN2	ZBED5	0.604314	2.93234e-09
CAPRIN2	ZFAND3	0.256087	0.0218571
CAPRIN2	ZFC3H1	0.620671	8.18617e-10
CAPRIN2	ZNF33B	0.422112	9.61976e-05
CCDC93	CCNL1	0.537157	2.79139e-07
CCDC93	CCNT2	0.467734	1.21656e-05
CCDC93	CDC16	0.426925	7.84084e-05
CCDC93	CELF1	0.335305	0.00236271
CCDC93	CROCCP2	0.427116	7.77688e-05
CCDC93	CSAD	0.404711	0.000196469
CCDC93	CWC25	0.299522	0.00695249
CCDC93	DCLRE1C	0.347906	0.00156585
CCDC93	DDHD2	0.343603	0.00180543
CCDC93	DDX21	0.255084	0.0223982
CCDC93	DHX15	0.400272	0.000234274
CCDC93	DKFZP586I1420	0.360588	0.00101722
CCDC93	DMTF1	0.475757	8.19483e-06
CCDC93	DNAJC2	0.2747	0.0136647
CCDC93	DNM1L	0.315687	0.004338
CCDC93	EDRF1	0.517708	8.75147e-07
CCDC93	EFHC1	0.545844	1.63651e-07
CCDC93	EWSR1	0.414973	0.000129554
CCDC93	FADS1	-0.400509	0.000232103
CCDC93	FAM111A	0.394409	0.000294487
CCDC93	FAM188A	0.591645	7.50488e-09
CCDC93	FASTKD2	0.301874	0.00650156
CCDC93	FBXO9	0.465741	1.34003e-05
CCDC93	FGD2	0.244108	0.0290995
CCDC93	FNBP4	0.579404	1.79201e-08
CCDC93	FNDC3A	0.334289	0.00244058
CCDC93	FUBP1	0.465396	1.36251e-05
CCDC93	GSAP	0.380191	0.000504018
CCDC93	HARS2	0.527346	5.01212e-07
CCDC93	HECTD4	0.375198	0.000605271
CCDC93	HERC2P2	0.445632	3.43715e-05
CCDC93	ID2	0.0260213	0.818778
CCDC93	IKBKAP	0.304789	0.00597869
CCDC93	KANSL2	0.376339	0.000580613
CCDC93	KIAA0907	0.435642	5.37112e-05
CCDC93	KLHL24	0.319475	0.00386949
CCDC93	KPNA2	0.285419	0.0102787
CCDC93	LDHAL6B	-0.344296	0.00176472
CCDC93	LETMD1	0.416387	0.0001222
CCDC93	LOC100506248	0.306456	0.00569675
CCDC93	LOC101928189	0.555045	9.14131e-08
CCDC93	LOC101930578	0.208964	0.0628563
CCDC93	LOC441155	0.459213	1.83124e-05
CCDC93	LUC7L3	0.552826	1.05367e-07
CCDC93	LYST	0.262019	0.0188815
CCDC93	MALT1	0.222492	0.0472949
CCDC93	MANBA	0.463711	1.47772e-05
CCDC93	MARS	0.51302	1.1407e-06
CCDC93	METTL3	0.485806	4.92497e-06
CCDC93	MGEA5	0.492443	3.48722e-06
CCDC93	MIR1304	0.488178	4.357e-06
CCDC93	MIR612	0.245538	0.028141
CCDC93	MNT	0.412713	0.00014216
CCDC93	MON2	0.463314	1.50608e-05
CCDC93	MSTO1	0.181405	0.107312
CCDC93	MTMR9	0.268393	0.0160778
CCDC93	MTRF1	0.403262	0.000208145
CCDC93	NAA16	0.470194	1.07892e-05
CCDC93	NBPF1	0.333047	0.00253895
CCDC93	NR2C1	0.421247	9.97655e-05
CCDC93	NUP107	0.423424	9.10087e-05
CCDC93	NUP85	0.434468	5.65533e-05
CCDC93	OFD1	0.264815	0.0176037
CCDC93	OGT	0.569717	3.48051e-08
CCDC93	PAPD7	0.224582	0.0452017
CCDC93	PAXBP1	0.401348	0.000224541
CCDC93	PHIP	0.323203	0.00345305
CCDC93	PIGG	0.36642	0.000829214
CCDC93	PMS1	0.40905	0.00016502
CCDC93	PNISR	0.472432	9.66469e-06
CCDC93	PNN	0.568593	3.75397e-08
CCDC93	POLI	0.401729	0.000221185
CCDC93	PRPF4B	0.512388	1.1818e-06
CCDC93	PTMA	0.187574	0.0956866
CCDC93	RABGGTB	0.454168	2.32106e-05
CCDC93	RAP1GAP2	0.357397	0.00113571
CCDC93	RBM26	0.375799	0.000592172
CCDC93	RBM5	0.623874	6.32124e-10
CCDC93	RCOR3	0.332292	0.00260047
CCDC93	RINT1	0.323158	0.00345779
CCDC93	RPL17	0.293226	0.00829761
CCDC93	RPL21	-0.205543	0.067387
CCDC93	RQCD1	-0.39483	0.000289724
CCDC93	RUFY3	0.281312	0.0114779
CCDC93	SCARB2	0.0485003	0.669216
CCDC93	SETD1B	0.252327	0.0239437
CCDC93	SF3B1	0.397662	0.00025952
CCDC93	SFPQ	0.360929	0.00100525
CCDC93	SH3YL1	0.37284	0.000659255
CCDC93	SLC25A46	0.228019	0.0419263
CCDC93	SRSF7	0.429204	7.1093e-05
CCDC93	SUN1	0.266469	0.0168838
CCDC93	SUPT7L	0.437002	5.0586e-05
CCDC93	SYNJ1	0.36385	0.000907785
CCDC93	TARBP1	0.25237	0.0239189
CCDC93	TARDBP	0.505621	1.7192e-06
CCDC93	TFRC	0.386355	0.000400451
CCDC93	THOC2	0.297089	0.00744775
CCDC93	TIA1	0.390837	0.000337824
CCDC93	TRAF3IP3	0.410937	0.000152852
CCDC93	TRIM52	0.346118	0.00166164
CCDC93	TRMT13	0.442136	4.02462e-05
CCDC93	TSC1	0.361516	0.000984928
CCDC93	TTC13	0.408458	0.000169021
CCDC93	UBXN4	0.386725	0.000394916
CCDC93	UGGT2	0.328043	0.00297224
CCDC93	UPF3A	0.32319	0.00345444
CCDC93	UPF3B	0.42284	9.32865e-05
CCDC93	USPL1	0.313286	0.00466028
CCDC93	VEGFC	-0.27056	0.0152102
CCDC93	WDR19	0.256356	0.0217138
CCDC93	XIST	0.419484	0.000107421
CCDC93	ZBED5	0.520098	7.63429e-07
CCDC93	ZFAND3	0.28611	0.0100881
CCDC93	ZFC3H1	0.541962	2.08136e-07
CCDC93	ZNF33B	0.350872	0.0014178
CCNL1	CCNT2	0.423917	8.91293e-05
CCNL1	CDC16	0.422165	9.59823e-05
CCNL1	CELF1	0.479315	6.85537e-06
CCNL1	CROCCP2	0.500032	2.32898e-06
CCNL1	CSAD	0.385797	0.000408962
CCNL1	CWC25	0.488696	4.24148e-06
CCNL1	DCLRE1C	0.331063	0.00270347
CCNL1	DDHD2	0.219261	0.0506876
CCNL1	DDX21	0.326645	0.00310458
CCNL1	DHX15	0.500063	2.32504e-06
CCNL1	DKFZP586I1420	0.438776	4.67633e-05
CCNL1	DMTF1	0.469643	1.10841e-05
CCNL1	DNAJC2	0.308038	0.00544007
CCNL1	DNM1L	0.388302	0.000372051
CCNL1	EDRF1	0.608835	2.07593e-09
CCNL1	EFHC1	0.505083	1.77057e-06
CCNL1	EWSR1	0.550704	1.20581e-07
CCNL1	FADS1	-0.386249	0.000402068
CCNL1	FAM111A	0.588269	9.57527e-09
CCNL1	FAM188A	0.36145	0.000987205
CCNL1	FASTKD2	0.377426	0.000557984
CCNL1	FBXO9	0.537974	2.65636e-07
CCNL1	FGD2	0.236873	0.0343856
CCNL1	FNBP4	0.448824	2.97143e-05
CCNL1	FNDC3A	0.43054	6.71072e-05
CCNL1	FUBP1	0.33031	0.00276832
CCNL1	GSAP	0.515285	1.00413e-06
CCNL1	HARS2	0.288419	0.00947322
CCNL1	HECTD4	0.404285	0.000199839
CCNL1	HERC2P2	0.42965	6.97383e-05
CCNL1	ID2	0.0631967	0.577589
CCNL1	IKBKAP	0.268182	0.0161645
CCNL1	KANSL2	0.327176	0.00305368
CCNL1	KIAA0907	0.366995	0.000812508
CCNL1	KLHL24	0.387106	0.000389269
CCNL1	KPNA2	0.359526	0.00105534
CCNL1	LDHAL6B	-0.193038	0.0862377
CCNL1	LETMD1	0.251972	0.0241489
CCNL1	LOC100506248	0.304032	0.00611078
CCNL1	LOC101928189	0.5451	1.71403e-07
CCNL1	LOC101930578	0.0891436	0.431667
CCNL1	LOC441155	0.539632	2.40113e-07
CCNL1	LUC7L3	0.472121	9.81393e-06
CCNL1	LYST	0.448732	2.98405e-05
CCNL1	MALT1	0.300354	0.00678999
CCNL1	MANBA	0.471776	9.98207e-06
CCNL1	MARS	0.421663	9.80328e-05
CCNL1	METTL3	0.477202	7.62348e-06
CCNL1	MGEA5	0.460803	1.69805e-05
CCNL1	MIR1304	0.517188	9.01438e-07
CCNL1	MIR612	0.58038	1.67405e-08
CCNL1	MNT	0.474418	8.75951e-06
CCNL1	MON2	0.605738	2.6317e-09
CCNL1	MSTO1	0.241846	0.0306735
CCNL1	MTMR9	0.550671	1.20831e-07
CCNL1	MTRF1	0.466673	1.28092e-05
CCNL1	NAA16	0.518423	8.40218e-07
CCNL1	NBPF1	0.331394	0.00267532
CCNL1	NR2C1	0.512082	1.20221e-06
CCNL1	NUP107	0.431941	6.31489e-05
CCNL1	NUP85	0.433508	5.89797e-05
CCNL1	OFD1	0.112744	0.319387
CCNL1	OGT	0.517474	8.86919e-07
CCNL1	PAPD7	0.361884	0.000972391
CCNL1	PAXBP1	0.535415	3.10138e-07
CCNL1	PHIP	0.45255	2.50243e-05
CCNL1	PIGG	0.382038	0.000470672
CCNL1	PMS1	0.394764	0.00029047
CCNL1	PNISR	0.52382	6.15826e-07
CCNL1	PNN	0.606264	2.52823e-09
CCNL1	POLI	0.44432	3.64765e-05
CCNL1	PRPF4B	0.450194	2.79022e-05
CCNL1	PTMA	0.135799	0.229721
CCNL1	RABGGTB	0.456075	2.12304e-05
CCNL1	RAP1GAP2	0.187687	0.0954842
CCNL1	RBM26	0.414464	0.000132298
CCNL1	RBM5	0.496751	2.77632e-06
CCNL1	RCOR3	0.487149	4.59541e-06
CCNL1	RINT1	0.307124	0.0055871
CCNL1	RPL17	0.369953	0.000731307
CCNL1	RPL21	-0.39395	0.00029975
CCNL1	RQCD1	-0.130254	0.249482
CCNL1	RUFY3	0.460615	1.71332e-05
CCNL1	SCARB2	0.167696	0.137051
CCNL1	SETD1B	0.355838	0.00119806
CCNL1	SF3B1	0.622753	6.9221e-10
CCNL1	SFPQ	0.326401	0.00312819
CCNL1	SH3YL1	0.394134	0.000297631
CCNL1	SLC25A46	0.28029	0.0117947
CCNL1	SRSF7	0.672078	8.76536e-12
CCNL1	SUN1	0.278749	0.0122866
CCNL1	SUPT7L	0.67148	9.28809e-12
CCNL1	SYNJ1	0.445979	3.38339e-05
CCNL1	TARBP1	0.342387	0.00187887
CCNL1	TARDBP	0.394187	0.000297023
CCNL1	TFRC	0.41584	0.000125
CCNL1	THOC2	0.359779	0.00104617
CCNL1	TIA1	0.462082	1.59761e-05
CCNL1	TRAF3IP3	0.43276	6.09373e-05
CCNL1	TRIM52	0.407623	0.000174808
CCNL1	TRMT13	0.387552	0.000382768
CCNL1	TSC1	0.384797	0.000424614
CCNL1	TTC13	0.443004	3.87068e-05
CCNL1	UBXN4	0.506647	1.62506e-06
CCNL1	UGGT2	0.254056	0.0229643
CCNL1	UPF3A	0.252819	0.0236611
CCNL1	UPF3B	0.416084	0.000123744
CCNL1	USPL1	0.353567	0.00129441
CCNL1	VEGFC	-0.17717	0.115909
CCNL1	WDR19	0.37355	0.000642543
CCNL1	XIST	0.505234	1.75604e-06
CCNL1	ZBED5	0.595158	5.80675e-09
CCNL1	ZFAND3	0.230124	0.0400199
CCNL1	ZFC3H1	0.490088	3.94483e-06
CCNL1	ZNF33B	0.490546	3.85166e-06
CCNT2	CDC16	0.536618	2.88402e-07
CCNT2	CELF1	0.441326	4.17347e-05
CCNT2	CROCCP2	0.532307	3.73679e-07
CCNT2	CSAD	0.388982	0.000362571
CCNT2	CWC25	0.200915	0.0739331
CCNT2	DCLRE1C	0.41423	0.000133579
CCNT2	DDHD2	0.284192	0.0106251
CCNT2	DDX21	0.51957	7.86874e-07
CCNT2	DHX15	0.722299	3.96926e-14
CCNT2	DKFZP586I1420	0.440098	4.40893e-05
CCNT2	DMTF1	0.627013	4.89245e-10
CCNT2	DNAJC2	0.167293	0.138011
CCNT2	DNM1L	0.527112	5.08151e-07
CCNT2	EDRF1	0.652427	5.50154e-11
CCNT2	EFHC1	0.463563	1.48823e-05
CCNT2	EWSR1	0.36295	0.000936856
CCNT2	FADS1	-0.311057	0.00497844
CCNT2	FAM111A	0.498964	2.46653e-06
CCNT2	FAM188A	0.526734	5.19537e-07
CCNT2	FASTKD2	0.624526	5.99482e-10
CCNT2	FBXO9	0.36342	0.000921576
CCNT2	FGD2	0.292194	0.00853861
CCNT2	FNBP4	0.461801	1.61916e-05
CCNT2	FNDC3A	0.557016	8.05109e-08
CCNT2	FUBP1	0.59071	8.03102e-09
CCNT2	GSAP	0.500818	2.23228e-06
CCNT2	HARS2	0.396245	0.000274261
CCNT2	HECTD4	0.397377	0.000262431
CCNT2	HERC2P2	0.482854	5.72907e-06
CCNT2	ID2	0.172161	0.126751
CCNT2	IKBKAP	0.605122	2.75793e-09
CCNT2	KANSL2	0.527512	4.96374e-07
CCNT2	KIAA0907	0.653442	5.02003e-11
CCNT2	KLHL24	0.61671	1.12255e-09
CCNT2	KPNA2	0.709658	1.71878e-13
CCNT2	LDHAL6B	-0.289016	0.0093197
CCNT2	LETMD1	0.382614	0.000460696
CCNT2	LOC100506248	0.218637	0.0513652
CCNT2	LOC101928189	0.729521	1.65625e-14
CCNT2	LOC101930578	0.130619	0.248147
CCNT2	LOC441155	0.556641	8.24849e-08
CCNT2	LUC7L3	0.674675	6.80469e-12
CCNT2	LYST	0.427631	7.60706e-05
CCNT2	MALT1	0.57561	2.32998e-08
CCNT2	MANBA	0.434982	5.52932e-05
CCNT2	MARS	0.391262	0.000332372
CCNT2	METTL3	0.471995	9.87492e-06
CCNT2	MGEA5	0.541977	2.07947e-07
CCNT2	MIR1304	0.671582	9.19685e-12
CCNT2	MIR612	0.294293	0.00805483
CCNT2	MNT	0.387916	0.000377533
CCNT2	MON2	0.607942	2.22347e-09
CCNT2	MSTO1	0.11013	0.330805
CCNT2	MTMR9	0.281768	0.0113392
CCNT2	MTRF1	0.319828	0.00382823
CCNT2	NAA16	0.626236	5.21416e-10
CCNT2	NBPF1	0.305547	0.00584909
CCNT2	NR2C1	0.470922	1.04102e-05
CCNT2	NUP107	0.654963	4.37371e-11
CCNT2	NUP85	0.365132	0.00086778
CCNT2	OFD1	0.279027	0.0121964
CCNT2	OGT	0.45826	1.91564e-05
CCNT2	PAPD7	0.177625	0.114959
CCNT2	PAXBP1	0.617598	1.04626e-09
CCNT2	PHIP	0.497349	2.68912e-06
CCNT2	PIGG	0.341893	0.00190944
CCNT2	PMS1	0.61672	1.1216e-09
CCNT2	PNISR	0.751536	9.61806e-16
CCNT2	PNN	0.709923	1.66796e-13
CCNT2	POLI	0.596653	5.20171e-09
CCNT2	PRPF4B	0.795152	1.27857e-18
CCNT2	PTMA	0.156292	0.166223
CCNT2	RABGGTB	0.834615	6.76568e-22
CCNT2	RAP1GAP2	0.29045	0.00896002
CCNT2	RBM26	0.353569	0.00129432
CCNT2	RBM5	0.319841	0.00382668
CCNT2	RCOR3	0.562703	5.55455e-08
CCNT2	RINT1	0.582462	1.44667e-08
CCNT2	RPL17	0.237197	0.034133
CCNT2	RPL21	-0.168832	0.134371
CCNT2	RQCD1	-0.358374	0.00109818
CCNT2	RUFY3	0.352203	0.00135558
CCNT2	SCARB2	0.187312	0.0961601
CCNT2	SETD1B	0.153821	0.173106
CCNT2	SF3B1	0.633818	2.77927e-10
CCNT2	SFPQ	0.409436	0.000162461
CCNT2	SH3YL1	0.472241	9.75601e-06
CCNT2	SLC25A46	0.610757	1.78937e-09
CCNT2	SRSF7	0.620936	8.01394e-10
CCNT2	SUN1	0.418888	0.000110131
CCNT2	SUPT7L	0.543087	1.94182e-07
CCNT2	SYNJ1	0.647664	8.41638e-11
CCNT2	TARBP1	0.0754201	0.506109
CCNT2	TARDBP	0.531163	4.00012e-07
CCNT2	TFRC	0.574794	2.46429e-08
CCNT2	THOC2	0.417885	0.000114833
CCNT2	TIA1	0.721076	4.59e-14
CCNT2	TRAF3IP3	0.599689	4.15226e-09
CCNT2	TRIM52	0.66839	1.25043e-11
CCNT2	TRMT13	0.641557	1.43606e-10
CCNT2	TSC1	0.15686	0.164669
CCNT2	TTC13	0.566347	4.36282e-08
CCNT2	UBXN4	0.570697	3.25753e-08
CCNT2	UGGT2	0.194106	0.0844805
CCNT2	UPF3A	0.304134	0.00609287
CCNT2	UPF3B	0.584609	1.24312e-08
CCNT2	USPL1	0.492807	3.42114e-06
CCNT2	VEGFC	-0.305013	0.00594019
CCNT2	WDR19	0.254318	0.0228186
CCNT2	XIST	0.315184	0.00440373
CCNT2	ZBED5	0.719593	5.46835e-14
CCNT2	ZFAND3	0.168529	0.135082
CCNT2	ZFC3H1	0.611475	1.69249e-09
CCNT2	ZNF33B	0.447649	3.13554e-05
CDC16	CELF1	0.37015	0.000726184
CDC16	CROCCP2	0.517689	8.76102e-07
CDC16	CSAD	0.0334851	0.768094
CDC16	CWC25	0.235675	0.035334
CDC16	DCLRE1C	0.243251	0.0296879
CDC16	DDHD2	0.229285	0.0407706
CDC16	DDX21	0.532471	3.70026e-07
CDC16	DHX15	0.582682	1.42441e-08
CDC16	DKFZP586I1420	0.608777	2.08513e-09
CDC16	DMTF1	0.517574	8.81865e-07
CDC16	DNAJC2	0.276511	0.0130325
CDC16	DNM1L	0.611464	1.69393e-09
CDC16	EDRF1	0.598982	4.37661e-09
CDC16	EFHC1	0.483888	5.43436e-06
CDC16	EWSR1	0.349703	0.00147456
CDC16	FADS1	-0.415633	0.000126073
CDC16	FAM111A	0.567026	4.16939e-08
CDC16	FAM188A	0.470226	1.0772e-05
CDC16	FASTKD2	0.644035	1.15783e-10
CDC16	FBXO9	0.431508	6.43491e-05
CDC16	FGD2	0.272136	0.014605
CDC16	FNBP4	0.374696	0.000616417
CDC16	FNDC3A	0.270267	0.0153251
CDC16	FUBP1	0.472747	9.51533e-06
CDC16	GSAP	0.548128	1.4185e-07
CDC16	HARS2	0.325631	0.0032038
CDC16	HECTD4	0.296865	0.00749487
CDC16	HERC2P2	0.313826	0.00458597
CDC16	ID2	0.0323936	0.775451
CDC16	IKBKAP	0.568031	3.89828e-08
CDC16	KANSL2	0.45624	2.10669e-05
CDC16	KIAA0907	0.477946	7.34426e-06
CDC16	KLHL24	0.429248	7.09598e-05
CDC16	KPNA2	0.558223	7.44559e-08
CDC16	LDHAL6B	-0.0630335	0.578574
CDC16	LETMD1	0.411403	0.000149975
CDC16	LOC100506248	0.3828	0.000457523
CDC16	LOC101928189	0.506089	1.67564e-06
CDC16	LOC101930578	0.230456	0.0397259
CDC16	LOC441155	0.52295	6.47689e-07
CDC16	LUC7L3	0.473083	9.35858e-06
CDC16	LYST	0.441072	4.22122e-05
CDC16	MALT1	0.556918	8.10244e-08
CDC16	MANBA	0.344769	0.00173745
CDC16	MARS	0.321683	0.0036178
CDC16	METTL3	0.427333	7.70502e-05
CDC16	MGEA5	0.602379	3.39389e-09
CDC16	MIR1304	0.542846	1.97101e-07
CDC16	MIR612	0.188745	0.0935972
CDC16	MNT	0.245967	0.027858
CDC16	MON2	0.560727	6.32425e-08
CDC16	MSTO1	0.104871	0.354556
CDC16	MTMR9	0.424696	8.62269e-05
CDC16	MTRF1	0.257918	0.0208985
CDC16	NAA16	0.393949	0.000299771
CDC16	NBPF1	0.305508	0.00585566
CDC16	NR2C1	0.454286	2.30827e-05
CDC16	NUP107	0.653612	4.94351e-11
CDC16	NUP85	0.419304	0.000108235
CDC16	OFD1	0.0928893	0.412487
CDC16	OGT	0.374697	0.000616375
CDC16	PAPD7	0.331793	0.00264187
CDC16	PAXBP1	0.525788	5.49108e-07
CDC16	PHIP	0.544016	1.83335e-07
CDC16	PIGG	0.336323	0.00228688
CDC16	PMS1	0.585041	1.20563e-08
CDC16	PNISR	0.552847	1.05227e-07
CDC16	PNN	0.581189	1.58197e-08
CDC16	POLI	0.462807	1.54316e-05
CDC16	PRPF4B	0.574322	2.54539e-08
CDC16	PTMA	0.278546	0.0123525
CDC16	RABGGTB	0.632122	3.20406e-10
CDC16	RAP1GAP2	0.231733	0.0386109
CDC16	RBM26	0.377449	0.000557514
CDC16	RBM5	0.370596	0.00071468
CDC16	RCOR3	0.459222	1.83048e-05
CDC16	RINT1	0.574219	2.56333e-08
CDC16	RPL17	0.32193	0.00359052
CDC16	RPL21	-0.215117	0.0553286
CDC16	RQCD1	-0.180102	0.109904
CDC16	RUFY3	0.448263	3.04873e-05
CDC16	SCARB2	0.106029	0.349239
CDC16	SETD1B	0.247305	0.0269924
CDC16	SF3B1	0.641214	1.47937e-10
CDC16	SFPQ	0.259338	0.0201803
CDC16	SH3YL1	0.527835	4.87039e-07
CDC16	SLC25A46	0.47799	7.32809e-06
CDC16	SRSF7	0.632558	3.0892e-10
CDC16	SUN1	0.260862	0.0194329
CDC16	SUPT7L	0.509716	1.37164e-06
CDC16	SYNJ1	0.482617	5.79868e-06
CDC16	TARBP1	0.28989	0.00909887
CDC16	TARDBP	0.594462	6.11118e-09
CDC16	TFRC	0.586778	1.06542e-08
CDC16	THOC2	0.446359	3.32549e-05
CDC16	TIA1	0.568466	3.78609e-08
CDC16	TRAF3IP3	0.592391	7.10878e-09
CDC16	TRIM52	0.601834	3.53604e-09
CDC16	TRMT13	0.493404	3.31512e-06
CDC16	TSC1	0.160248	0.155625
CDC16	TTC13	0.517217	8.99979e-07
CDC16	UBXN4	0.541908	2.08826e-07
CDC16	UGGT2	0.128689	0.255266
CDC16	UPF3A	0.252641	0.0237634
CDC16	UPF3B	0.486739	4.69371e-06
CDC16	USPL1	0.610512	1.82375e-09
CDC16	VEGFC	-0.224154	0.0456243
CDC16	WDR19	0.283122	0.0109351
CDC16	XIST	0.284735	0.0104707
CDC16	ZBED5	0.685444	2.31576e-12
CDC16	ZFAND3	0.250216	0.0251877
CDC16	ZFC3H1	0.586904	1.05584e-08
CDC16	ZNF33B	0.465715	1.34172e-05
CELF1	CROCCP2	0.377757	0.000551271
CELF1	CSAD	0.411733	0.000147969
CELF1	CWC25	0.358701	0.00108587
CELF1	DCLRE1C	0.458013	1.93813e-05
CELF1	DDHD2	0.297426	0.00737719
CELF1	DDX21	0.291942	0.00859834
CELF1	DHX15	0.396905	0.000267303
CELF1	DKFZP586I1420	0.57406	2.59129e-08
CELF1	DMTF1	0.435254	5.46357e-05
CELF1	DNAJC2	0.352991	0.00131994
CELF1	DNM1L	0.382194	0.000467954
CELF1	EDRF1	0.420986	0.000100866
CELF1	EFHC1	0.440447	4.34091e-05
CELF1	EWSR1	0.356309	0.00117891
CELF1	FADS1	-0.192044	0.0878994
CELF1	FAM111A	0.378493	0.000536571
CELF1	FAM188A	0.395277	0.000284761
CELF1	FASTKD2	0.36128	0.000993044
CELF1	FBXO9	0.374489	0.000621058
CELF1	FGD2	0.375103	0.00060735
CELF1	FNBP4	0.350319	0.00144441
CELF1	FNDC3A	0.117566	0.298989
CELF1	FUBP1	0.287569	0.00969585
CELF1	GSAP	0.343271	0.00182521
CELF1	HARS2	0.254412	0.0227669
CELF1	HECTD4	0.360829	0.00100874
CELF1	HERC2P2	0.388872	0.000364079
CELF1	ID2	0.211371	0.0598184
CELF1	IKBKAP	0.48982	4.00032e-06
CELF1	KANSL2	0.224599	0.0451855
CELF1	KIAA0907	0.405311	0.000191813
CELF1	KLHL24	0.510697	1.29879e-06
CELF1	KPNA2	0.527209	5.05272e-07
CELF1	LDHAL6B	-0.172101	0.126884
CELF1	LETMD1	0.22291	0.0468697
CELF1	LOC100506248	0.256264	0.0217627
CELF1	LOC101928189	0.460042	1.76062e-05
CELF1	LOC101930578	0.203295	0.0705062
CELF1	LOC441155	0.332643	0.00257166
CELF1	LUC7L3	0.5561	8.54162e-08
CELF1	LYST	0.512851	1.15153e-06
CELF1	MALT1	0.339878	0.00203898
CELF1	MANBA	0.398001	0.000256113
CELF1	MARS	0.310087	0.00512288
CELF1	METTL3	0.338712	0.00211752
CELF1	MGEA5	0.399407	0.000242386
CELF1	MIR1304	0.476842	7.76237e-06
CELF1	MIR612	0.463271	1.50925e-05
CELF1	MNT	0.408296	0.000170132
CELF1	MON2	0.425823	8.21881e-05
CELF1	MSTO1	0.160429	0.155154
CELF1	MTMR9	0.38415	0.00043502
CELF1	MTRF1	0.322646	0.00351261
CELF1	NAA16	0.642714	1.29899e-10
CELF1	NBPF1	0.255919	0.0219469
CELF1	NR2C1	0.350253	0.0014476
CELF1	NUP107	0.471532	1.01026e-05
CELF1	NUP85	0.307522	0.00552263
CELF1	OFD1	0.199383	0.0762096
CELF1	OGT	0.304382	0.0060494
CELF1	PAPD7	0.213436	0.0573081
CELF1	PAXBP1	0.480794	6.36145e-06
CELF1	PHIP	0.60507	2.76883e-09
CELF1	PIGG	0.319219	0.00389965
CELF1	PMS1	0.42251	9.4594e-05
CELF1	PNISR	0.643445	1.21902e-10
CELF1	PNN	0.540997	2.20855e-07
CELF1	POLI	0.50479	1.79915e-06
CELF1	PRPF4B	0.456699	2.06179e-05
CELF1	PTMA	0.206839	0.0656411
CELF1	RABGGTB	0.517079	9.07061e-07
CELF1	RAP1GAP2	0.305035	0.00593635
CELF1	RBM26	0.494075	3.19981e-06
CELF1	RBM5	0.254702	0.0226067
CELF1	RCOR3	0.392331	0.000319036
CELF1	RINT1	0.370859	0.000707969
CELF1	RPL17	0.35407	0.00127248
CELF1	RPL21	-0.382071	0.000470098
CELF1	RQCD1	-0.223355	0.0464212
CELF1	RUFY3	0.568645	3.74072e-08
CELF1	SCARB2	0.0553426	0.625845
CELF1	SETD1B	0.443761	3.74085e-05
CELF1	SF3B1	0.502636	2.02308e-06
CELF1	SFPQ	0.574991	2.43125e-08
CELF1	SH3YL1	0.459849	1.77681e-05
CELF1	SLC25A46	0.207168	0.0652026
CELF1	SRSF7	0.42173	9.77595e-05
CELF1	SUN1	0.448177	3.06077e-05
CELF1	SUPT7L	0.401114	0.000226623
CELF1	SYNJ1	0.441322	4.17428e-05
CELF1	TARBP1	0.142347	0.20782
CELF1	TARDBP	0.544984	1.72652e-07
CELF1	TFRC	0.474962	8.52592e-06
CELF1	THOC2	0.525595	5.55335e-07
CELF1	TIA1	0.379534	0.000516388
CELF1	TRAF3IP3	0.551799	1.12485e-07
CELF1	TRIM52	0.417419	0.00011708
CELF1	TRMT13	0.337782	0.00218206
CELF1	TSC1	0.437273	4.99828e-05
CELF1	TTC13	0.395523	0.000282059
CELF1	UBXN4	0.41953	0.000107214
CELF1	UGGT2	0.286948	0.00986104
CELF1	UPF3A	0.362406	0.000954849
CELF1	UPF3B	0.410779	0.00015384
CELF1	USPL1	0.246409	0.0275695
CELF1	VEGFC	-0.32877	0.00290538
CELF1	WDR19	0.186959	0.0968
CELF1	XIST	0.483513	5.53961e-06
CELF1	ZBED5	0.514185	1.06837e-06
CELF1	ZFAND3	0.08943	0.430182
CELF1	ZFC3H1	0.301017	0.00666284
CELF1	ZNF33B	0.243822	0.0292947
CROCCP2	CSAD	0.291988	0.00858744
CROCCP2	CWC25	0.302843	0.00632345
CROCCP2	DCLRE1C	0.367907	0.000786644
CROCCP2	DDHD2	0.313201	0.00467218
CROCCP2	DDX21	0.373807	0.000636613
CROCCP2	DHX15	0.553793	9.90531e-08
CROCCP2	DKFZP586I1420	0.387155	0.00038855
CROCCP2	DMTF1	0.548562	1.38037e-07
CROCCP2	DNAJC2	0.365183	0.00086623
CROCCP2	DNM1L	0.386301	0.00040127
CROCCP2	EDRF1	0.576538	2.18571e-08
CROCCP2	EFHC1	0.462159	1.59171e-05
CROCCP2	EWSR1	0.436682	5.13062e-05
CROCCP2	FADS1	-0.396531	0.000271223
CROCCP2	FAM111A	0.480744	6.37768e-06
CROCCP2	FAM188A	0.537382	2.75353e-07
CROCCP2	FASTKD2	0.417108	0.000118599
CROCCP2	FBXO9	0.530205	4.23437e-07
CROCCP2	FGD2	0.215447	0.0549468
CROCCP2	FNBP4	0.376937	0.000568074
CROCCP2	FNDC3A	0.366239	0.000834552
CROCCP2	FUBP1	0.479686	6.72824e-06
CROCCP2	GSAP	0.452831	2.46998e-05
CROCCP2	HARS2	0.311003	0.00498644
CROCCP2	HECTD4	0.328611	0.00291992
CROCCP2	HERC2P2	0.293253	0.00829151
CROCCP2	ID2	0.154258	0.171875
CROCCP2	IKBKAP	0.416195	0.000123177
CROCCP2	KANSL2	0.361648	0.000980415
CROCCP2	KIAA0907	0.548987	1.3439e-07
CROCCP2	KLHL24	0.400253	0.000234451
CROCCP2	KPNA2	0.449441	2.88854e-05
CROCCP2	LDHAL6B	-0.146858	0.193627
CROCCP2	LETMD1	0.346913	0.00161839
CROCCP2	LOC100506248	0.450535	2.7467e-05
CROCCP2	LOC101928189	0.606575	2.46876e-09
CROCCP2	LOC101930578	0.170911	0.129572
CROCCP2	LOC441155	0.415761	0.000125409
CROCCP2	LUC7L3	0.616966	1.10002e-09
CROCCP2	LYST	0.267337	0.0165161
CROCCP2	MALT1	0.468484	1.17298e-05
CROCCP2	MANBA	0.48315	5.64323e-06
CROCCP2	MARS	0.392121	0.000321607
CROCCP2	METTL3	0.558165	7.47345e-08
CROCCP2	MGEA5	0.468223	1.18796e-05
CROCCP2	MIR1304	0.566775	4.23992e-08
CROCCP2	MIR612	0.252266	0.0239787
CROCCP2	MNT	0.409551	0.000161703
CROCCP2	MON2	0.495632	2.94659e-06
CROCCP2	MSTO1	0.281333	0.0114715
CROCCP2	MTMR9	0.357222	0.00114256
CROCCP2	MTRF1	0.38887	0.000364109
CROCCP2	NAA16	0.428949	7.18809e-05
CROCCP2	NBPF1	0.45506	2.22641e-05
CROCCP2	NR2C1	0.494814	3.07718e-06
CROCCP2	NUP107	0.642412	1.33358e-10
CROCCP2	NUP85	0.456743	2.05753e-05
CROCCP2	OFD1	0.311319	0.00494012
CROCCP2	OGT	0.48787	4.42712e-06
CROCCP2	PAPD7	0.402378	0.000215576
CROCCP2	PAXBP1	0.55121	1.16773e-07
CROCCP2	PHIP	0.406629	0.000181939
CROCCP2	PIGG	0.365255	0.000864034
CROCCP2	PMS1	0.56956	3.51738e-08
CROCCP2	PNISR	0.550542	1.21826e-07
CROCCP2	PNN	0.62781	4.58212e-10
CROCCP2	POLI	0.537198	2.78443e-07
CROCCP2	PRPF4B	0.464296	1.43673e-05
CROCCP2	PTMA	0.319129	0.00391029
CROCCP2	RABGGTB	0.621609	7.59155e-10
CROCCP2	RAP1GAP2	0.170956	0.12947
CROCCP2	RBM26	0.441675	4.10885e-05
CROCCP2	RBM5	0.462919	1.5349e-05
CROCCP2	RCOR3	0.427499	7.65033e-05
CROCCP2	RINT1	0.43697	5.06581e-05
CROCCP2	RPL17	0.360516	0.00101978
CROCCP2	RPL21	-0.268473	0.016045
CROCCP2	RQCD1	-0.277027	0.0128569
CROCCP2	RUFY3	0.438582	4.71663e-05
CROCCP2	SCARB2	0.223878	0.0458978
CROCCP2	SETD1B	0.221533	0.0482819
CROCCP2	SF3B1	0.481516	6.13281e-06
CROCCP2	SFPQ	0.245373	0.02825
CROCCP2	SH3YL1	0.472817	9.48253e-06
CROCCP2	SLC25A46	0.407998	0.000172187
CROCCP2	SRSF7	0.55758	7.76229e-08
CROCCP2	SUN1	0.242217	0.0304102
[truncated: 6,129 more rows]
